# Supplementary material for: SCARS-LOGISTIC: A novel variable selection approach for binary classification model to identify the significant determinants of sexually transmitted infections
Source: PLoS One. 2025 Jun 9;20(6):e0324395. doi: 10.1371/journal.pone.0324395 (PMC12148077; doi:10.1371/journal.pone.0324395)
Supplement: Dataset — (XLSX) [file pone.0324395.s001.xlsx]

## Sheet: STI_Data
X1	X2	X3	X4	X5	X6	X7	X8	X9	X10	X11	X12	X13	X14	X15	X16	X17	X18	X19	X20	Y
3	6	2	3	1	2	3	992	1	1	1	2	2	2	0	3	3	0	3	0	1
5	6	2	4	1	2	3	992	1	1	1	3	2	3	1	2	3	0	3	0	1
7	1	2	5	1	1	1	991	1	1	0	0	1	0	0	2	3	0	1	0	1
7	1	2	4	1	2	1	991	1	1	1	0	0	0	0	1	3	1	1	1	1
3	5	2	2	2	2	3	992	1	1	1	0	1	1	0	2	3	0	98	0	1
5	5	2	3	1	0	1	991	1	1	0	0	0	2	0	1	3	0	0	0	1
5	5	2	3	1	0	3	991	1	1	0	0	0	0	0	1	3	0	0	1	1
3	5	2	3	1	2	5	992	1	3	1	1	0	3	0	1	3	1	0	1	1
3	5	2	2	1	3	3	992	1	1	1	0	0	0	0	2	3	0	98	1	1
5	5	2	4	1	2	3	992	1	1	1	0	0	3	0	2	3	0	98	0	1
7	5	1	4	1	2	5	992	1	1	1	0	0	2	0	3	3	1	0	1	1
3	5	2	3	1	2	3	992	1	1	1	0	0	0	1	1	3	0	0	0	1
5	5	2	3	1	1	3	992	1	1	0	0	0	2	1	1	3	0	0	0	1
5	5	2	2	1	0	3	992	1	1	0	0	0	0	1	1	3	0	0	0	1
5	5	2	3	1	2	2	992	1	1	1	0	0	0	0	1	2	1	0	0	1
7	5	2	4	1	1	1	992	1	1	1	0	0	2	0	1	3	0	0	1	1
3	5	2	2	1	2	1	992	1	1	1	0	0	0	0	1	3	0	0	0	1
3	5	2	3	1	3	1	992	1	1	1	0	0	3	0	3	3	1	0	0	1
5	5	2	4	1	2	1	991	1	1	1	0	0	3	0	2	3	0	0	1	1
3	5	1	3	1	2	3	992	1	1	1	0	0	2	1	2	3	0	0	1	1
3	5	1	2	1	2	5	991	1	1	1	0	0	3	0	3	3	0	0	1	1
7	5	2	5	1	2	3	992	1	1	1	3	0	3	1	3	0	0	1	1	1
1	5	2	2	1	2	3	992	1	3	1	0	0	3	1	2	3	1	0	0	1
7	5	1	5	1	3	1	991	1	1	1	3	0	3	1	3	3	0	0	0	1
3	5	1	3	1	0	3	992	1	1	1	1	0	2	0	3	3	0	0	0	1
3	5	2	3	1	2	3	992	1	1	1	0	0	3	0	2	3	1	0	1	1
1	5	2	2	1	1	3	992	1	3	1	0	0	0	1	1	3	0	0	0	1
3	5	1	0	0	1	1	991	1	1	0	0	3	3	1	3	3	0	0	0	1
5	5	2	3	1	3	3	992	1	1	1	3	0	3	1	3	3	1	0	1	1
5	5	2	3	1	2	3	992	1	1	1	0	0	0	0	1	2	0	0	0	1
1	5	2	0	0	0	5	992	1	3	1	0	0	0	0	1	3	0	0	0	1
7	5	2	3	1	0	1	992	1	1	0	0	0	1	1	1	3	0	0	0	1
3	5	1	0	0	3	3	992	1	1	1	2	2	3	0	3	3	0	0	1	1
7	5	2	5	1	1	1	992	1	1	1	0	0	2	0	1	3	0	1	0	1
7	5	2	0	0	0	1	991	1	1	0	0	0	1	0	1	3	0	1	0	1
5	5	2	2	1	2	1	991	1	1	1	1	0	0	0	1	3	0	0	0	1
5	5	2	4	1	2	1	991	1	1	1	1	0	0	0	1	3	0	0	0	1
7	5	2	4	1	2	1	991	1	1	1	3	0	3	0	3	3	0	0	0	1
3	5	2	3	1	1	2	991	1	1	1	1	0	1	0	1	3	0	0	0	1
3	5	2	2	1	2	2	991	1	3	1	2	0	3	0	1	3	0	0	0	1
5	5	2	4	1	2	1	991	1	1	1	1	1	1	0	1	3	0	0	0	1
5	5	2	3	1	2	2	991	1	1	1	1	0	1	0	1	3	0	0	0	1
5	5	2	3	1	2	1	991	1	3	1	2	0	1	1	1	3	0	0	0	1
7	5	2	4	1	2	2	991	1	1	1	2	0	2	1	1	3	0	0	0	1
5	5	1	3	1	2	1	991	1	1	1	1	0	2	1	2	3	0	0	1	1
3	5	1	2	1	1	2	991	1	3	1	2	0	3	1	3	3	0	0	0	1
5	5	1	2	1	2	2	991	1	1	1	2	0	3	1	3	3	0	0	0	1
7	5	1	4	1	2	1	991	1	3	1	3	0	3	1	3	3	0	0	0	1
7	5	1	4	1	2	2	991	1	1	1	3	0	3	1	3	3	0	0	1	1
7	5	2	5	1	0	2	991	1	1	0	0	0	0	0	1	3	1	0	0	1
5	5	2	3	1	2	2	991	1	1	1	0	0	0	0	1	3	0	0	0	1
5	5	2	3	1	2	2	991	1	1	1	1	1	0	0	1	3	0	0	0	1
5	5	2	3	1	0	2	993	1	1	0	0	3	2	0	1	3	0	0	0	1
5	5	1	4	1	2	1	991	1	3	1	3	0	3	1	3	3	0	0	0	1
7	5	1	4	1	3	1	991	1	1	1	3	0	2	1	3	3	0	0	0	1
3	5	1	2	1	2	1	991	1	1	1	2	0	3	1	2	3	1	0	0	1
7	5	1	3	1	2	1	991	1	1	1	3	0	2	1	3	3	0	0	0	1
3	5	2	0	0	0	1	991	1	3	0	0	0	0	0	1	3	0	0	0	1
7	5	1	4	1	2	1	991	1	1	1	1	0	3	0	2	3	0	1	0	1
7	5	1	4	1	2	1	991	1	1	1	0	0	3	0	3	3	1	0	0	1
5	5	1	3	1	2	2	991	1	1	1	1	0	3	1	3	3	1	0	1	1
7	5	1	4	1	2	1	991	1	1	1	3	3	3	1	3	3	0	0	1	1
7	5	1	4	1	2	2	991	1	4	1	2	0	3	1	3	3	0	0	0	1
3	5	2	2	1	2	2	993	1	1	1	1	0	2	0	1	3	0	1	0	1
1	5	2	2	1	1	2	991	1	3	0	0	0	1	1	1	3	0	0	0	1
3	5	2	3	1	3	2	991	1	1	1	3	0	1	1	1	3	1	0	0	1
5	5	2	4	1	2	2	991	1	1	1	2	0	2	1	1	3	0	98	0	1
1	5	2	0	0	0	1	991	1	3	0	0	0	0	0	1	3	0	0	0	1
5	4	2	4	1	0	1	991	1	1	1	2	2	2	0	1	3	0	1	1	1
5	4	2	3	1	3	1	991	1	1	1	3	0	3	0	2	3	0	1	0	1
7	4	2	4	1	3	1	991	1	3	1	2	2	1	0	3	3	0	1	0	1
7	4	2	4	1	2	1	991	1	1	1	2	0	2	0	1	3	0	0	0	1
5	4	1	4	1	2	1	991	1	1	1	1	0	3	0	3	3	0	0	0	1
7	4	2	4	1	0	1	991	1	1	0	0	0	0	0	1	3	0	1	0	1
7	4	1	5	1	1	1	991	1	1	1	0	0	0	0	3	3	0	1	0	1
1	4	2	2	1	0	1	991	1	1	0	0	2	3	1	1	3	0	1	0	1
3	4	2	3	2	2	1	991	2	1	1	3	2	0	0	1	3	0	1	0	1
7	4	2	4	1	2	1	991	1	1	1	2	2	0	0	1	3	0	1	0	1
3	4	2	3	1	0	1	991	1	1	0	0	0	0	1	1	3	0	0	0	1
7	4	2	5	1	0	1	991	1	1	0	0	1	0	1	1	3	0	1	0	1
7	4	2	4	1	3	1	991	1	1	1	3	3	3	0	1	3	0	0	0	1
7	4	2	0	0	0	2	991	1	1	0	0	0	0	0	1	3	0	1	0	1
3	4	2	3	1	2	1	991	1	4	1	3	2	2	1	1	3	0	0	0	1
5	4	2	3	1	3	1	991	2	3	1	3	0	3	0	3	3	0	0	0	1
3	4	2	3	1	1	1	991	1	1	1	1	0	0	0	1	3	0	0	0	1
3	4	2	2	1	0	1	991	1	1	0	0	0	0	0	1	3	0	1	0	1
1	4	2	0	0	2	2	991	1	3	1	3	1	3	1	1	3	1	1	0	1
3	4	2	3	1	1	1	991	1	1	0	0	1	3	1	1	3	1	0	0	1
7	4	2	4	1	2	2	991	1	1	1	3	2	1	0	1	3	0	1	0	1
3	4	2	3	1	0	1	991	1	1	0	0	0	1	0	1	3	0	0	0	1
1	4	2	2	1	0	1	991	1	3	0	0	0	0	1	1	3	0	0	0	1
7	4	1	5	1	3	1	991	1	4	1	3	3	3	1	3	3	0	0	1	1
3	4	2	3	1	2	2	991	1	3	1	0	3	3	1	3	3	0	0	0	1
7	4	2	4	1	2	1	991	1	1	1	2	2	0	1	1	3	0	0	0	1
3	4	2	3	1	0	2	991	1	1	0	0	0	0	1	1	3	1	1	0	1
7	4	1	4	1	2	1	991	1	1	1	3	0	3	0	3	3	0	0	0	1
3	4	1	3	1	2	1	991	1	3	1	2	0	1	0	1	3	0	0	1	1
5	3	1	4	1	3	1	991	1	1	1	3	2	3	0	3	3	0	1	1	1
1	3	1	0	0	3	1	991	1	3	1	3	1	3	0	3	3	1	1	1	1
3	3	1	0	0	3	1	991	1	3	1	3	0	3	0	3	3	1	1	0	1
5	3	1	4	1	2	1	991	1	1	1	3	1	3	0	3	3	1	1	0	1
3	3	1	3	1	2	1	991	1	3	1	3	3	3	0	3	3	1	1	1	1
3	3	1	0	0	2	1	991	1	3	1	3	2	3	0	3	3	1	1	1	1
5	3	1	3	1	3	1	991	1	1	1	3	1	3	0	3	3	1	1	1	1
7	3	1	4	1	3	1	991	1	1	1	3	1	3	0	3	3	1	1	1	1
7	3	2	5	1	0	1	991	1	4	0	0	0	0	0	1	3	0	1	1	1
3	3	2	3	1	3	1	992	1	1	1	3	0	3	0	2	3	0	1	1	1
7	3	1	5	1	3	1	991	1	1	1	3	2	3	0	3	3	1	1	1	1
3	3	2	3	1	1	1	992	1	1	0	0	0	3	0	1	3	0	1	1	1
1	3	1	0	0	2	1	991	1	3	1	2	1	3	0	3	3	1	1	0	1
5	3	1	3	1	2	1	992	1	1	1	2	1	3	0	3	3	1	1	0	1
5	3	2	4	1	1	1	992	1	1	0	0	3	0	0	1	3	0	0	0	1
3	3	1	3	1	2	1	991	1	1	1	3	0	3	0	3	3	0	0	0	1
3	3	2	3	1	1	1	991	1	1	1	0	0	3	0	1	3	0	2	1	1
5	3	2	3	1	1	1	991	2	3	1	0	2	3	0	2	3	0	1	1	1
3	3	2	3	1	0	1	992	1	1	0	0	0	0	0	1	3	0	0	0	1
3	3	2	3	1	2	1	991	1	3	1	2	1	3	0	1	3	0	1	1	1
3	3	2	3	1	0	1	992	1	1	0	0	0	0	0	1	3	1	1	1	1
5	2	1	4	1	2	1	991	1	1	1	3	3	3	0	3	3	0	0	0	1
3	2	2	0	0	2	1	991	1	3	1	1	1	3	0	3	3	0	1	0	1
5	2	2	4	1	2	1	991	1	3	1	1	0	3	0	3	3	0	1	0	1
3	2	1	0	0	2	1	991	1	3	1	2	0	3	0	3	3	0	1	0	1
7	2	2	4	1	2	1	991	1	1	1	3	0	3	0	3	3	0	0	0	1
3	2	2	3	1	1	1	991	1	1	1	0	0	3	1	2	0	0	1	0	1
7	2	2	4	1	2	1	991	1	1	1	2	0	3	0	1	3	0	1	0	1
1	2	2	0	0	2	1	991	1	3	1	2	0	3	0	1	3	0	1	0	1
3	2	2	2	1	0	1	991	1	3	0	0	0	0	0	2	3	0	0	0	1
5	2	2	4	1	2	1	991	1	1	1	2	0	3	0	2	3	0	0	0	1
3	2	2	3	1	2	1	991	1	3	1	1	2	3	0	3	3	0	1	0	1
5	2	1	3	1	3	1	991	2	4	1	3	0	3	0	3	3	0	0	1	1
5	2	1	3	1	3	1	991	1	1	1	0	0	3	0	3	3	0	0	1	1
7	2	2	5	1	2	1	992	1	1	1	3	0	2	0	3	3	0	3	0	1
5	2	1	4	1	0	1	991	1	3	1	0	0	0	0	3	3	0	0	0	1
5	2	1	4	1	0	1	992	1	1	1	2	2	3	0	2	3	0	0	0	1
3	2	2	2	1	2	1	991	1	3	1	2	2	3	0	3	3	0	0	0	1
5	2	2	0	0	3	1	991	1	3	1	3	0	3	0	3	3	0	1	0	1
5	2	2	0	0	2	2	991	1	3	1	3	0	3	0	3	3	0	1	0	1
1	2	1	2	1	2	1	991	1	4	1	3	0	2	0	2	3	0	1	0	1
3	2	2	2	1	2	1	991	1	3	1	1	0	2	0	3	3	0	0	0	1
3	2	2	3	1	1	1	991	1	3	1	0	1	3	0	3	3	0	1	0	1
5	5	1	4	1	2	1	991	1	1	1	1	0	3	0	3	3	0	1	0	1
1	5	2	2	1	2	1	991	1	3	1	3	0	3	0	3	3	1	0	0	1
5	5	2	3	1	2	1	991	1	1	1	3	0	2	0	3	3	0	1	0	1
1	5	1	2	1	2	1	991	1	3	1	1	0	3	0	3	3	0	1	0	1
3	5	1	3	1	3	1	991	1	3	1	3	0	3	0	3	3	0	1	1	1
5	5	1	4	1	3	1	991	1	1	1	3	0	3	1	3	3	0	1	1	1
5	5	2	4	1	1	4	991	1	1	0	0	0	3	0	3	3	0	1	0	1
3	5	1	2	1	2	4	991	1	3	1	3	0	3	0	3	3	0	1	0	1
3	5	2	3	1	3	1	991	1	3	1	3	0	3	0	3	3	0	1	0	1
3	5	2	3	1	2	1	991	1	1	1	3	2	2	0	3	3	0	0	0	1
3	5	2	0	0	3	1	991	1	4	1	2	0	3	0	3	3	0	1	0	1
5	5	2	4	1	2	2	991	1	1	1	2	1	1	0	2	3	0	2	0	1
3	5	2	2	1	3	1	991	1	3	1	2	0	3	0	3	3	0	1	0	1
3	5	2	3	1	0	1	991	1	1	0	0	0	3	0	1	3	0	0	0	1
7	5	2	5	1	2	1	991	1	4	1	0	0	3	1	3	3	0	1	0	1
5	5	2	4	1	3	1	991	1	1	1	3	0	3	0	3	3	0	1	1	1
5	5	2	0	0	2	1	991	1	3	1	0	0	0	1	2	3	0	0	1	1
5	5	2	4	1	0	1	991	1	1	1	1	0	3	0	3	3	0	1	1	1
3	5	2	3	1	2	1	991	1	1	1	2	0	3	0	3	3	0	0	0	1
3	5	2	2	1	2	1	991	1	3	1	3	0	3	0	2	3	1	1	0	1
1	5	2	0	0	3	2	991	1	3	1	3	0	1	0	2	3	0	1	0	1
5	5	2	4	1	2	1	991	1	1	1	3	1	2	0	1	3	0	1	0	1
3	5	2	2	1	2	1	991	1	3	1	1	1	3	0	3	3	0	1	0	1
5	5	1	3	1	3	1	991	2	3	1	3	3	3	0	3	3	1	0	1	1
1	5	2	0	0	3	1	991	1	4	1	3	2	3	1	3	3	1	1	0	1
3	5	2	2	1	2	1	991	1	3	1	3	0	3	0	2	3	1	0	1	1
7	5	2	0	0	2	1	991	1	3	1	2	0	2	0	3	3	0	0	0	1
5	5	2	3	1	2	1	991	1	1	1	3	1	1	1	2	3	1	1	1	1
5	5	2	4	1	2	2	993	1	3	1	2	2	3	0	3	3	0	0	0	1
3	5	2	3	1	2	2	991	1	1	1	2	1	2	0	3	3	0	0	0	1
5	5	2	3	1	3	2	993	2	4	1	3	2	3	0	3	3	0	1	0	1
7	5	2	5	1	1	2	991	1	1	0	0	3	3	0	1	3	0	0	0	1
5	5	2	4	1	3	1	993	1	1	1	3	0	3	0	3	3	0	0	1	1
7	5	2	5	1	2	2	991	1	1	1	1	2	3	0	3	3	0	0	0	1
5	5	2	4	1	2	2	991	1	3	1	0	0	3	0	3	3	0	0	0	1
5	5	2	3	1	2	1	991	2	3	1	2	0	3	1	2	3	0	1	0	1
7	5	1	4	1	3	2	993	1	3	1	3	3	2	0	3	3	0	3	0	1
3	5	2	3	1	1	2	993	1	1	0	0	2	2	0	2	3	1	0	0	1
5	5	2	4	1	2	2	993	1	1	1	2	2	2	0	1	3	1	1	0	1
7	5	2	5	1	0	2	993	1	1	0	0	2	3	0	1	3	1	1	0	1
3	5	2	3	1	2	2	993	1	3	1	2	2	3	1	1	3	1	1	0	1
3	5	2	2	1	2	2	991	1	3	1	2	1	1	0	1	3	0	1	0	1
3	5	2	2	1	2	2	991	1	1	1	1	2	2	1	3	3	0	1	0	1
7	5	2	0	0	1	2	991	1	4	0	0	2	0	0	3	3	0	1	0	1
3	5	2	0	0	3	2	991	1	3	1	2	2	3	1	3	3	0	1	0	1
7	5	2	4	1	1	2	993	1	1	0	0	3	3	0	1	3	0	0	0	1
1	5	2	3	1	2	2	993	1	1	1	1	2	1	1	1	3	1	1	0	1
5	5	2	0	0	0	2	993	1	1	0	0	3	3	0	1	3	1	0	0	1
1	5	2	2	1	2	2	992	1	1	1	0	0	2	0	1	3	0	0	0	1
5	5	2	3	1	2	2	993	1	3	1	0	1	2	0	1	3	0	0	0	1
7	5	2	5	1	0	1	993	1	1	0	0	3	2	1	1	3	0	0	0	1
7	5	2	4	1	2	1	991	1	1	1	3	3	3	0	1	3	0	0	0	1
7	5	2	5	1	0	2	993	1	1	0	0	0	2	0	3	3	1	1	0	1
3	5	1	2	1	0	1	991	1	1	0	0	1	2	1	2	3	1	0	0	1
7	5	2	5	1	1	2	993	1	1	0	0	0	3	0	2	3	0	0	0	1
1	5	2	2	1	0	2	992	1	3	0	0	2	2	1	1	3	0	1	0	1
3	5	2	3	1	2	2	991	1	1	1	2	3	3	0	3	3	0	0	0	1
5	4	2	3	1	0	2	991	1	1	0	0	0	0	0	1	3	1	0	0	1
3	4	1	2	1	2	1	991	1	3	1	2	0	3	1	3	3	0	0	0	1
5	4	1	4	1	2	1	991	1	1	1	2	0	3	0	2	3	0	1	0	1
5	4	2	3	1	2	3	992	1	1	1	1	1	1	0	1	3	0	0	0	1
3	4	2	3	1	2	3	992	1	1	1	1	1	2	0	1	3	0	0	0	1
7	4	1	4	1	0	2	991	1	1	0	0	0	3	0	2	3	1	1	0	1
7	4	1	4	1	3	1	991	1	1	1	3	0	3	0	3	3	0	0	0	1
7	4	1	5	1	3	1	991	1	1	1	3	0	3	0	3	3	0	1	0	1
5	4	2	4	1	2	1	991	1	1	1	1	2	2	0	1	3	0	98	0	1
5	4	1	3	1	2	2	991	1	1	1	3	0	3	1	3	3	1	1	1	1
3	4	2	2	1	1	2	991	1	1	1	0	0	0	0	1	3	0	0	0	1
5	4	2	4	1	2	2	991	1	1	1	2	0	3	0	3	3	1	1	0	1
3	4	1	0	0	3	2	991	1	3	1	3	0	3	0	3	3	1	1	0	1
5	4	1	3	1	2	1	991	1	1	1	3	0	3	0	1	3	0	0	0	1
5	4	1	4	1	2	3	991	1	1	1	3	0	2	0	3	3	0	1	0	1
7	4	2	4	1	1	1	991	1	1	0	0	0	0	0	1	3	0	0	0	1
3	4	2	2	1	1	1	991	1	1	0	0	0	0	0	1	3	0	0	0	1
3	4	1	2	1	2	1	991	1	1	1	2	1	1	0	1	3	0	1	0	1
7	4	2	5	1	0	1	991	1	1	0	0	1	2	0	1	3	0	0	0	1
3	4	2	3	1	2	1	991	1	1	1	1	2	1	0	1	3	0	0	0	1
5	4	2	4	1	0	5	992	1	1	0	0	0	0	0	1	3	0	0	0	1
3	4	2	2	1	1	5	992	1	1	0	0	0	0	0	1	3	0	0	0	1
3	4	2	3	1	2	1	991	2	3	1	0	0	0	0	1	3	0	0	0	1
7	4	2	4	1	0	1	991	1	1	0	0	0	0	0	1	3	0	0	0	1
3	4	1	2	1	2	1	991	1	1	1	0	0	3	0	3	3	0	0	0	1
5	4	2	3	1	0	1	992	1	1	0	0	0	0	0	1	3	0	0	0	1
1	4	2	2	1	1	2	991	1	1	0	0	0	0	0	1	3	0	0	0	1
1	4	2	2	1	2	1	992	1	1	1	0	0	1	0	1	3	0	0	0	1
1	4	2	2	1	2	1	991	1	3	1	0	0	3	0	1	3	0	1	0	1
1	4	2	2	1	2	1	992	1	3	1	2	1	1	0	1	3	0	1	0	1
3	4	2	3	1	2	1	991	1	3	1	1	2	1	1	1	3	0	0	0	1
1	4	2	2	1	2	1	992	1	4	1	1	2	1	0	1	3	0	0	0	1
5	1	2	1	1	0	1	991	1	1	0	0	0	0	0	1	3	0	1	1	1
3	1	2	2	1	0	1	991	1	3	0	0	0	3	0	1	3	1	1	1	1
3	1	2	3	1	0	1	991	2	3	0	0	2	2	0	2	3	0	1	0	1
5	1	2	4	1	1	1	991	1	1	1	1	1	2	0	2	3	1	3	1	1
3	1	1	0	0	2	1	991	1	3	1	3	2	3	0	3	3	1	1	1	1
5	1	2	4	1	1	1	991	1	1	1	0	0	3	0	1	3	0	1	1	1
5	1	1	3	1	2	2	991	1	1	1	3	2	3	0	3	3	0	1	0	1
1	1	2	0	0	2	2	993	1	1	1	2	2	3	0	2	3	1	3	0	1
3	1	2	0	0	2	1	991	1	3	1	2	1	3	0	2	3	0	1	0	1
3	1	2	2	1	2	1	991	1	3	1	3	3	3	0	2	0	0	1	1	1
3	1	1	2	1	2	1	991	1	1	1	3	3	3	0	3	3	0	0	0	1
5	1	1	4	1	0	1	991	1	4	1	0	2	3	0	3	3	1	1	0	1
3	1	2	3	1	1	1	991	1	3	1	2	2	2	0	1	3	1	1	0	1
3	1	2	5	1	2	1	992	1	3	1	3	0	3	0	3	3	0	1	0	1
7	1	1	5	1	3	1	991	1	1	1	3	3	3	0	3	3	1	1	1	1
5	1	2	3	1	0	1	991	1	3	0	0	0	0	0	1	0	0	0	0	1
3	1	2	2	1	0	1	991	1	3	0	0	0	3	0	1	3	0	1	1	1
3	1	2	3	1	3	1	991	1	3	1	3	3	3	1	1	3	1	1	1	1
3	1	2	0	0	3	1	991	1	3	1	3	3	3	0	1	3	1	3	1	1
3	1	2	3	1	1	1	991	1	3	1	1	3	3	0	2	3	1	2	0	1
5	1	1	3	1	2	2	993	1	1	1	3	3	3	0	2	3	0	0	1	1
7	1	1	4	1	2	2	993	1	1	1	3	2	3	0	3	3	1	3	0	1
3	1	2	2	1	2	1	991	1	3	1	2	2	3	0	2	3	1	1	0	1
3	1	2	2	1	2	1	991	1	3	1	2	2	3	0	2	3	0	1	1	1
7	1	1	4	1	2	1	991	1	1	1	3	3	3	0	3	3	1	1	0	1
5	1	1	3	1	2	2	993	1	3	1	2	0	3	1	3	3	1	0	0	1
7	1	1	5	1	1	2	993	1	1	1	2	0	3	0	3	3	0	1	1	1
7	1	2	5	1	2	1	991	1	1	1	3	0	3	0	3	3	0	0	0	1
5	1	2	3	1	2	1	991	1	1	1	3	0	3	0	3	3	1	0	0	1
7	1	2	5	1	2	1	991	1	1	1	3	3	3	0	3	3	1	1	0	1
3	1	2	3	1	2	2	991	1	3	1	3	3	3	0	3	3	1	1	0	1
3	1	1	3	1	3	1	991	1	3	1	2	1	3	0	3	3	0	0	0	1
5	1	2	4	1	2	1	991	1	1	1	2	3	0	1	2	3	0	1	1	1
7	1	1	4	1	2	2	992	1	1	1	0	0	3	0	3	3	1	0	0	1
7	1	1	4	1	2	2	991	1	1	1	0	0	3	0	3	3	1	0	0	1
3	3	2	3	1	0	2	991	2	3	0	0	0	3	0	2	3	0	0	0	1
7	3	1	0	0	0	2	991	1	1	0	0	0	1	0	1	0	0	1	0	1
3	3	1	3	1	2	1	991	1	1	1	3	1	3	1	2	3	1	1	0	1
1	3	2	2	1	2	1	991	1	3	1	2	2	3	1	1	3	0	1	1	1
3	3	2	2	1	3	1	991	1	3	1	3	2	2	0	3	3	1	0	0	1
1	3	1	2	1	3	5	993	1	3	1	3	2	3	0	3	3	0	0	1	1
3	3	1	2	1	2	1	991	2	3	1	2	0	3	0	3	3	0	1	0	1
3	3	2	3	1	3	2	993	1	4	1	1	2	3	0	3	3	1	1	0	1
5	3	1	4	1	2	1	991	1	3	1	3	0	3	0	3	3	0	0	0	1
7	3	2	5	1	0	1	991	1	1	0	0	1	3	0	1	3	0	1	0	1
3	3	2	2	1	2	1	993	1	3	1	3	0	3	1	3	3	0	0	0	1
5	3	1	3	1	2	2	991	1	1	1	0	0	3	0	3	3	0	1	0	1
1	3	1	2	1	2	1	991	1	3	1	3	3	3	0	3	3	0	1	0	1
1	3	2	2	1	2	1	991	1	3	1	1	0	3	0	1	3	0	1	0	1
3	3	2	2	1	2	1	991	1	1	1	0	0	3	1	1	3	0	1	0	1
1	3	2	0	0	2	1	991	2	3	1	3	3	3	0	3	3	1	1	0	1
3	3	2	3	1	3	1	991	1	1	1	3	0	3	1	3	3	1	0	1	1
7	3	1	4	1	1	1	991	1	1	1	2	2	0	0	1	3	1	1	1	1
7	3	2	4	1	2	1	993	1	1	1	1	0	2	0	1	3	1	1	0	1
1	3	1	0	0	2	1	991	1	3	1	2	0	3	0	3	3	0	98	0	1
5	3	2	4	1	0	1	991	1	1	0	0	3	3	0	3	3	0	0	0	1
7	3	2	4	1	2	1	998	1	1	1	2	0	2	0	1	3	1	2	0	1
1	3	2	0	0	2	1	991	1	3	1	2	0	3	0	2	3	1	1	0	1
3	3	1	1	1	1	1	991	1	3	1	2	3	3	1	1	3	1	0	0	1
3	3	2	0	0	2	1	991	1	3	1	0	0	3	0	1	3	0	1	0	1
5	3	2	3	1	2	1	991	1	3	1	1	0	3	0	3	3	0	1	0	1
1	3	1	0	0	2	1	991	1	1	1	3	2	0	1	3	3	1	0	0	1
3	3	1	0	0	3	1	991	1	3	1	3	3	3	0	3	3	1	0	0	1
5	3	2	4	1	2	1	991	1	1	1	0	1	3	1	2	3	0	0	0	1
7	3	1	5	1	1	1	991	1	1	0	0	3	3	0	3	3	0	0	0	1
3	3	2	3	1	0	1	992	1	1	1	1	1	2	1	1	3	0	0	0	1
7	3	2	4	1	2	1	991	1	1	1	3	3	3	0	3	3	0	1	1	1
3	3	1	2	1	2	1	991	1	3	1	3	3	3	0	1	3	0	1	0	1
3	3	2	3	1	2	1	991	1	3	1	1	0	3	1	3	3	0	0	0	1
3	3	2	2	1	2	1	991	1	1	1	3	0	1	0	1	3	0	1	0	1
5	2	1	3	1	2	1	991	1	3	1	3	3	2	0	3	3	0	1	0	1
5	2	1	4	1	3	1	991	1	1	1	3	2	3	0	3	3	0	0	1	1
7	2	2	5	1	1	1	991	1	1	1	3	0	3	0	3	3	0	1	1	1
3	2	2	0	0	1	2	991	2	3	0	0	0	2	0	2	3	0	1	0	1
1	2	1	2	1	2	2	991	1	1	1	0	0	3	0	2	3	0	0	0	1
3	2	2	2	1	2	1	991	1	3	1	3	0	3	0	2	3	0	0	0	1
3	2	1	3	1	3	1	991	1	3	1	3	2	3	0	3	3	0	0	0	1
7	2	2	5	1	2	1	991	1	1	1	3	0	3	0	3	3	0	0	0	1
3	2	2	0	0	2	1	991	1	3	1	0	0	3	0	2	3	0	1	0	1
7	2	1	4	1	2	1	991	1	1	1	3	0	3	0	3	3	0	0	0	1
1	2	2	2	1	2	1	991	1	3	1	2	2	2	0	2	3	0	1	0	1
5	2	2	2	1	2	1	991	2	3	1	2	0	3	0	2	3	0	0	0	1
1	2	2	2	1	3	1	991	1	1	1	2	0	0	0	1	3	0	0	0	1
7	2	2	4	1	3	1	991	1	1	1	3	3	3	0	3	3	0	1	0	1
1	2	2	0	0	3	1	991	1	3	1	3	1	3	0	3	3	0	0	1	1
5	5	1	4	1	1	2	993	1	3	1	0	0	1	0	1	3	1	1	0	1
5	5	2	3	1	2	1	991	1	1	1	2	3	3	0	2	3	1	0	0	1
5	5	2	4	1	2	1	991	1	1	1	3	3	3	0	2	3	1	0	0	1
1	5	2	0	0	2	3	992	1	4	1	2	1	1	0	2	3	0	0	1	1
3	5	1	3	1	2	3	992	1	1	1	3	0	3	0	2	3	1	0	1	1
3	5	1	3	1	3	3	992	1	3	1	3	0	3	0	3	3	0	0	0	1
5	5	2	3	1	2	3	992	1	1	1	1	0	0	0	2	3	1	0	1	1
5	5	1	4	1	2	3	992	1	1	1	2	0	2	0	2	3	0	0	0	1
1	5	1	0	0	3	3	992	1	3	1	2	0	3	1	2	3	0	0	0	1
5	5	2	0	0	0	3	993	1	1	0	0	0	2	0	1	3	0	0	0	1
5	5	1	0	0	2	1	991	1	1	1	3	3	3	0	3	3	0	0	0	1
3	5	1	0	0	3	2	991	1	4	1	3	2	3	0	3	3	0	0	1	1
5	5	1	3	1	0	1	991	1	1	0	0	0	3	0	2	3	0	0	0	1
5	5	1	4	1	1	2	991	1	3	1	3	3	2	0	3	3	0	0	0	1
5	5	1	3	1	1	1	991	1	4	1	2	2	3	1	2	3	1	0	0	1
3	4	2	3	1	2	3	992	1	1	1	1	0	0	0	1	3	1	0	1	1
5	4	2	4	1	1	1	991	1	1	1	0	0	3	0	1	3	0	0	1	1
5	4	2	3	1	2	1	991	1	1	1	3	0	2	0	1	3	0	0	0	1
1	4	2	0	0	2	1	991	1	3	1	0	0	3	0	1	3	0	1	1	1
3	4	2	2	1	2	1	992	1	4	1	0	0	3	0	1	3	0	0	0	1
3	4	1	2	1	2	2	993	1	1	1	0	0	0	0	1	3	0	1	0	1
3	4	1	3	1	3	2	993	1	1	1	1	2	3	0	2	3	0	0	1	1
3	4	1	2	1	1	1	991	1	1	0	0	0	3	0	2	3	0	0	0	1
3	4	2	2	1	2	1	991	1	3	1	0	0	3	1	1	3	0	0	1	1
5	4	2	3	1	1	1	992	1	1	1	0	0	0	0	1	3	0	1	1	1
5	4	2	3	1	2	1	991	1	1	1	0	0	2	0	1	3	0	0	1	1
3	4	1	0	0	2	1	991	1	3	1	2	0	3	0	1	3	1	1	1	1
5	4	1	3	1	3	1	991	1	3	1	3	0	3	0	3	3	0	1	0	1
5	4	2	3	1	3	1	991	1	1	1	3	0	3	1	3	3	0	0	0	1
3	4	2	2	1	2	1	991	1	3	1	2	0	3	1	1	3	1	0	1	1
5	4	2	3	1	1	1	992	1	1	1	0	0	1	0	1	3	0	0	1	1
5	4	2	4	1	0	1	991	1	1	0	0	0	3	0	3	3	1	0	0	1
3	4	2	3	1	1	1	992	1	3	0	0	0	2	0	1	3	0	1	1	1
7	4	2	5	1	0	1	998	1	1	0	0	0	0	0	1	3	0	1	1	1
1	1	2	2	1	3	1	991	1	3	1	3	0	3	0	1	3	0	1	0	1
3	1	2	2	1	3	1	991	1	3	1	3	1	3	0	2	3	0	0	0	1
7	1	1	3	1	2	3	991	1	1	1	3	0	3	1	3	3	0	1	1	1
3	5	1	3	1	3	1	991	1	3	1	3	0	2	0	3	3	0	0	0	1
5	5	2	3	1	0	4	991	1	1	0	0	0	3	0	3	3	0	0	1	1
5	5	2	4	1	1	4	991	1	1	1	2	0	3	0	3	3	0	1	0	1
5	5	2	3	1	2	4	991	1	1	1	0	0	2	0	2	3	0	1	0	1
1	5	2	0	0	2	4	991	1	3	1	3	0	3	0	3	3	0	1	1	1
7	5	2	0	0	0	4	991	1	1	0	0	0	3	0	2	3	0	1	0	1
7	5	2	5	1	0	4	991	1	1	0	0	0	1	0	3	3	1	1	0	1
5	5	1	3	1	0	4	991	1	1	0	0	0	0	0	1	3	0	1	0	1
5	5	2	3	1	3	1	991	1	3	1	3	0	3	1	3	3	0	0	0	1
1	5	2	2	1	2	1	991	1	4	1	3	0	3	0	3	3	0	0	0	1
7	5	2	5	1	1	1	991	1	1	1	0	0	0	0	3	3	0	2	0	1
3	5	2	2	1	2	1	991	1	3	1	2	2	3	1	1	3	0	0	0	1
7	5	2	5	1	0	1	992	1	1	0	0	0	0	0	1	3	0	0	1	1
7	5	1	5	1	3	1	991	1	1	1	3	0	3	0	3	3	0	0	0	1
5	5	1	4	1	2	1	992	1	1	1	3	0	3	1	2	3	1	0	0	1
5	5	1	4	1	3	2	991	1	1	1	3	0	3	0	3	3	0	0	0	1
3	5	1	3	1	3	1	991	1	3	1	3	0	3	0	3	3	0	1	0	1
5	5	2	4	1	2	1	991	1	3	1	3	0	2	0	3	3	0	0	1	1
7	5	2	5	1	2	1	991	1	1	1	0	0	2	0	2	3	1	1	0	1
7	5	2	5	1	1	1	991	2	1	1	0	0	3	0	3	3	0	0	0	1
1	5	1	0	0	3	4	991	1	3	1	0	3	3	0	3	3	0	0	1	1
1	5	1	0	0	3	1	991	1	3	1	3	0	3	1	3	3	0	0	0	1
1	5	1	0	0	3	1	991	1	3	1	3	0	3	1	3	3	1	1	0	1
5	5	2	4	1	1	1	992	1	1	1	0	0	0	1	1	3	0	1	1	1
1	5	2	2	1	1	1	992	1	1	0	0	0	0	0	1	3	0	0	0	1
7	5	2	5	1	0	1	991	1	1	0	0	0	1	0	1	3	0	0	0	1
3	5	2	3	1	2	5	992	1	1	1	0	0	3	0	2	3	0	1	1	1
3	5	2	3	1	2	5	991	1	1	1	3	0	3	0	3	3	0	0	0	1
5	1	1	3	1	2	3	991	1	3	1	3	2	3	0	3	3	0	1	0	1
5	1	2	3	1	3	1	991	1	1	1	3	3	3	1	3	3	0	1	1	1
5	1	2	3	1	2	1	991	1	1	1	3	3	3	1	3	3	0	1	1	1
7	1	1	4	1	2	1	991	1	1	1	3	2	3	1	2	3	0	1	0	1
3	1	2	3	1	3	1	991	1	4	1	3	2	3	0	2	3	0	1	0	1
7	1	2	5	1	0	1	991	1	1	0	0	0	3	1	2	3	0	1	0	1
3	1	2	3	1	2	1	991	1	3	1	3	2	3	0	3	3	0	1	1	1
3	1	1	2	1	2	1	991	1	3	1	3	3	3	1	2	3	0	1	0	1
3	1	2	3	1	2	1	991	1	1	1	3	0	3	0	2	3	0	0	1	1
3	1	2	0	0	3	1	991	1	3	1	3	3	3	1	3	3	0	0	0	1
7	1	1	4	1	2	1	991	1	1	1	3	2	3	0	3	3	1	0	1	1
3	1	1	2	1	3	3	991	1	3	1	3	3	3	0	3	3	0	0	0	1
1	1	1	0	0	2	1	991	1	3	1	1	0	3	1	2	3	1	0	0	1
5	1	1	4	1	1	1	991	1	1	0	0	2	3	0	3	3	1	1	1	1
3	1	2	2	1	2	1	991	1	3	1	1	1	3	0	3	3	1	0	0	1
5	1	2	3	1	2	1	991	1	3	1	3	2	3	0	3	3	0	1	0	1
7	1	1	5	1	3	3	991	1	1	1	3	3	3	0	3	3	1	1	0	1
3	1	2	3	1	2	1	991	1	1	1	3	0	3	1	1	3	1	1	0	1
7	1	1	5	1	0	1	991	1	1	1	0	0	3	0	1	3	1	0	1	1
3	1	2	0	0	2	1	991	2	3	1	3	0	3	0	3	3	0	1	0	1
5	1	2	4	1	1	1	991	1	1	0	0	0	3	1	2	3	0	1	1	1
7	1	2	5	1	3	1	991	1	1	1	3	3	3	1	3	3	0	0	1	1
5	1	1	3	1	3	3	991	1	1	1	2	3	3	1	3	3	0	0	1	1
5	1	2	3	1	2	1	991	1	1	1	3	1	3	0	3	3	0	0	0	1
5	1	2	4	1	2	1	991	1	1	1	3	3	3	0	2	3	0	98	1	1
5	1	2	4	1	0	1	991	1	1	1	0	0	3	1	3	3	0	1	1	1
7	1	2	5	1	2	1	991	1	1	1	2	2	3	0	1	3	1	1	1	1
7	1	2	4	1	1	1	991	1	1	0	0	1	1	1	1	3	0	1	1	1
5	1	2	3	1	2	1	991	1	1	1	2	0	3	0	2	3	1	98	0	1
3	1	2	3	1	1	1	991	1	1	1	0	0	0	0	1	3	0	0	1	1
3	1	1	2	1	2	1	991	1	3	1	2	2	3	0	1	3	1	1	0	1
7	1	1	4	1	2	1	991	1	1	1	2	2	3	1	3	3	0	3	1	1
3	1	2	3	1	2	1	991	1	1	1	3	0	3	1	2	3	1	1	0	1
7	1	1	4	1	2	1	991	1	1	1	3	3	3	1	3	3	1	0	0	1
5	1	2	3	1	1	1	991	1	3	1	0	3	3	1	1	3	0	0	0	1
3	1	2	3	1	2	1	991	1	4	1	3	3	3	0	2	3	0	1	0	1
3	1	1	2	1	2	1	991	1	3	1	3	2	3	0	3	3	1	1	0	1
3	1	2	2	1	3	1	991	1	1	1	3	3	3	1	3	3	0	1	0	1
7	1	2	5	1	0	1	991	1	1	0	0	2	3	0	2	3	0	0	1	1
3	1	2	3	1	0	1	991	1	1	0	0	2	3	0	1	3	0	0	1	1
3	1	2	2	1	2	3	991	1	1	1	2	0	3	0	3	3	0	0	1	1
7	1	1	4	1	2	1	991	1	3	1	3	3	3	1	3	3	1	1	0	1
3	1	1	2	1	2	1	991	1	1	1	3	3	3	0	3	3	0	0	0	1
7	1	2	4	1	2	1	991	1	1	1	0	0	3	0	3	3	0	1	0	1
7	1	2	4	1	2	1	991	1	1	1	2	0	3	0	1	3	0	0	1	1
3	1	2	0	0	2	1	991	1	4	1	3	3	3	0	3	3	0	0	0	1
7	1	1	4	2	0	1	991	1	1	0	0	0	3	0	2	3	0	1	1	1
7	1	1	5	1	2	1	991	1	1	1	2	2	3	1	3	3	0	1	0	1
7	1	1	5	1	2	1	991	1	1	1	3	3	3	0	3	3	0	1	0	1
3	1	1	3	1	3	1	991	1	4	1	3	0	3	1	3	3	1	1	1	1
7	1	1	4	1	2	1	991	1	1	1	3	3	3	0	3	3	0	1	0	1
7	1	2	3	1	2	3	991	1	1	1	3	0	3	1	3	3	0	0	0	1
3	5	1	0	0	0	2	991	2	3	0	0	0	3	0	3	3	0	0	0	1
1	5	2	0	0	2	1	991	1	3	1	2	0	3	0	3	3	1	0	0	1
1	5	2	0	0	2	2	991	1	3	1	2	0	2	0	1	3	0	0	0	1
1	5	2	0	0	1	2	991	1	3	1	0	0	0	0	1	3	0	1	0	1
5	5	2	3	1	2	1	991	1	1	1	1	0	1	0	2	3	0	3	0	1
5	5	2	4	1	1	1	991	1	1	0	0	0	1	0	1	3	0	1	0	1
7	5	2	4	1	2	1	991	1	1	1	1	0	0	0	1	3	0	1	0	1
3	5	2	3	1	2	1	991	3	3	1	2	0	2	0	3	3	0	0	0	1
1	5	2	0	0	3	1	991	2	3	1	3	3	1	0	2	3	0	1	0	1
3	5	1	3	1	1	2	991	1	1	1	3	0	2	0	3	3	0	0	0	1
3	5	2	3	1	2	1	991	1	1	1	3	0	0	1	1	3	0	1	0	1
3	5	2	3	1	3	1	991	1	3	1	2	0	0	0	1	3	0	0	0	1
7	5	2	5	1	3	1	991	1	1	1	3	0	2	0	2	3	0	1	0	1
1	5	1	0	0	1	1	991	1	3	1	0	1	0	0	1	3	1	0	0	1
1	5	2	0	0	2	1	991	1	3	1	2	2	2	0	2	3	0	0	0	1
5	5	1	4	1	0	2	991	1	1	0	0	0	0	0	3	3	0	0	0	1
5	5	2	0	0	2	2	991	2	3	1	3	0	1	0	3	3	0	2	0	1
3	5	1	2	1	3	1	991	1	1	1	3	0	3	0	3	3	0	1	0	1
3	5	1	3	1	2	1	991	1	1	1	0	0	3	0	3	3	1	0	0	1
1	5	2	0	0	2	1	991	1	4	1	1	1	1	0	2	3	0	1	0	1
7	5	1	5	1	2	2	991	1	1	1	1	0	2	0	3	3	0	1	0	1
5	5	2	4	1	2	1	991	1	1	1	2	0	0	1	1	3	0	1	0	1
1	5	2	0	0	2	1	991	1	3	1	1	0	0	0	1	3	0	0	0	1
3	5	1	0	0	3	1	991	1	3	1	3	2	3	0	3	3	0	0	0	1
3	5	2	3	1	3	1	991	1	1	1	3	0	3	0	3	3	0	1	0	1
3	5	2	3	1	2	1	991	1	3	1	1	0	3	0	1	3	0	1	0	1
7	5	2	5	1	2	1	991	1	1	1	0	0	1	0	1	3	0	0	0	1
3	5	1	2	1	2	2	991	1	1	1	2	0	1	1	3	3	1	1	0	1
7	5	2	5	1	1	2	991	1	1	1	1	0	0	0	2	3	0	0	0	1
5	5	2	4	1	2	1	991	1	3	1	3	0	2	1	1	3	0	0	0	1
3	5	1	3	1	3	1	991	1	1	1	3	3	3	0	2	3	0	1	0	1
1	5	2	2	1	2	1	991	1	1	1	1	1	3	0	1	3	0	0	0	1
7	5	1	5	1	2	2	991	1	1	1	3	0	3	0	3	3	1	1	1	1
5	5	2	3	1	2	1	991	1	1	1	2	0	2	0	3	3	0	0	1	1
3	4	2	2	1	2	5	992	1	4	1	2	2	2	0	1	3	0	0	0	1
7	4	1	4	1	2	1	991	1	1	1	0	0	3	0	3	3	0	1	0	1
7	4	2	5	1	1	1	991	1	4	0	0	3	3	0	1	3	0	0	0	1
5	4	2	3	1	1	1	991	1	1	1	1	1	0	0	1	3	0	1	0	1
1	6	2	0	0	1	1	991	1	3	1	0	0	1	0	1	3	0	0	0	0
7	6	1	5	1	2	1	998	1	1	1	3	0	3	0	3	3	0	1	0	0
7	6	2	4	1	2	3	992	1	4	1	0	3	3	0	3	3	0	0	0	0
5	6	2	0	0	0	3	992	1	4	1	0	3	3	0	3	3	0	0	0	0
3	1	1	2	1	0	1	991	1	1	0	0	0	3	0	3	3	0	1	0	0
1	1	1	0	0	2	1	991	1	3	1	1	0	3	1	3	3	0	0	0	0
1	1	2	0	0	3	1	991	1	3	1	2	1	3	0	3	3	0	0	1	0
7	1	2	3	1	1	1	991	1	1	0	0	0	3	0	3	3	0	0	1	0
1	1	2	0	0	2	1	991	1	3	1	2	0	3	0	3	3	0	1	1	0
7	1	2	4	1	0	3	991	1	1	0	0	0	3	0	2	3	0	0	1	0
3	1	2	2	1	2	1	991	1	1	1	2	0	2	0	1	3	0	0	0	0
1	1	2	0	0	2	1	991	1	3	1	2	0	3	0	1	3	0	1	1	0
1	1	2	0	0	3	1	991	1	3	1	2	0	3	0	3	3	0	0	1	0
1	5	1	0	0	2	5	992	1	3	1	0	0	3	0	3	3	1	0	1	0
5	5	2	3	1	1	3	992	1	1	1	1	1	3	0	2	3	0	0	0	0
3	5	2	2	1	0	1	991	1	1	0	0	0	2	0	1	3	0	1	1	0
1	5	2	0	0	2	3	992	1	3	1	2	0	3	0	2	3	0	1	0	0
3	5	1	3	1	2	3	992	1	1	1	0	0	3	0	1	3	0	1	1	0
1	5	2	0	0	2	5	992	1	3	1	2	0	2	1	1	3	0	0	0	0
7	5	1	4	1	2	1	991	1	1	1	2	0	0	0	3	3	0	0	0	0
3	5	1	3	1	2	3	992	1	1	1	1	0	2	0	3	3	0	0	0	0
5	5	2	3	1	2	1	992	1	1	1	0	0	3	0	1	3	0	0	1	0
1	5	2	0	0	2	5	992	1	4	1	0	0	3	0	3	3	0	1	1	0
1	5	2	0	0	2	3	992	1	3	1	0	0	2	0	1	3	0	0	0	0
3	5	2	3	1	0	3	991	1	1	0	0	0	1	0	1	3	1	0	1	0
7	5	2	4	1	2	3	992	1	1	1	2	0	3	1	1	3	0	1	1	0
1	5	2	0	0	2	3	992	1	3	1	1	2	3	1	3	3	1	1	0	0
3	5	2	3	1	2	3	992	1	4	1	2	0	3	1	1	3	0	98	1	0
1	5	2	0	0	2	1	992	1	3	1	3	2	2	0	3	3	0	0	0	0
1	5	1	0	0	1	1	991	1	4	1	0	0	3	1	1	3	0	0	0	0
3	5	1	3	1	2	1	991	1	3	1	2	0	3	0	2	3	1	0	0	0
1	5	2	0	0	1	2	993	1	3	1	1	1	3	0	1	3	0	0	0	0
1	5	2	0	0	3	1	998	1	3	1	2	0	3	0	1	3	0	0	0	0
7	5	2	5	1	0	2	993	1	1	0	0	0	0	0	1	3	0	0	0	0
3	5	2	3	1	2	1	991	1	1	1	0	1	2	0	1	3	1	1	0	0
3	5	2	2	1	2	1	991	1	3	1	1	1	3	0	1	3	0	0	0	0
3	5	2	3	1	1	2	993	1	1	1	0	2	2	0	1	3	0	0	0	0
1	5	1	0	0	2	2	993	1	3	1	1	0	3	0	2	3	1	0	0	0
1	5	2	0	0	2	2	991	1	3	1	2	0	2	1	1	3	0	0	0	0
1	5	1	0	0	2	1	998	1	3	1	1	1	3	0	2	3	0	1	0	0
1	5	2	0	0	2	1	991	1	3	1	0	0	3	0	2	3	0	0	1	0
7	5	2	4	1	1	1	991	1	1	1	0	0	3	0	3	3	0	1	0	0
3	5	1	2	1	2	1	991	1	1	1	0	0	3	0	3	3	1	2	0	0
5	5	2	4	1	2	1	991	1	1	1	1	0	1	0	1	3	0	0	0	0
1	5	2	0	0	2	2	993	1	4	1	0	2	3	0	2	3	0	1	0	0
3	5	2	2	1	1	2	993	1	1	1	0	1	1	0	1	3	0	0	0	0
3	5	2	0	0	2	2	991	1	3	1	3	1	3	0	2	3	0	0	0	0
5	5	2	3	1	2	1	993	1	3	1	0	2	1	0	1	3	1	0	0	0
1	5	2	2	1	2	1	991	1	3	1	0	2	3	0	2	3	1	1	0	0
7	5	2	3	1	2	2	991	1	3	1	1	0	1	1	1	3	0	0	0	0
1	5	2	0	0	3	1	992	1	3	1	0	0	2	0	1	3	0	1	1	0
1	5	2	0	0	2	2	991	1	3	1	2	2	0	0	2	3	0	1	0	0
5	5	2	3	1	2	1	991	1	1	1	1	0	2	0	1	3	0	1	0	0
1	5	1	0	0	2	1	991	1	3	1	0	3	3	0	2	3	1	0	0	0
5	5	1	4	1	2	1	991	1	1	1	0	0	2	0	3	3	1	0	0	0
3	5	2	2	1	2	1	991	1	1	1	2	1	3	0	2	3	0	0	0	0
1	5	1	0	0	2	1	991	1	3	1	3	0	3	0	3	3	0	0	1	0
1	5	2	0	0	2	1	993	1	3	1	1	0	1	0	2	3	0	0	0	0
1	5	2	0	0	2	1	991	1	3	1	0	0	0	0	1	3	1	0	0	0
3	5	2	0	0	2	1	991	1	3	1	0	0	2	0	1	3	0	1	0	0
7	5	2	4	1	0	1	991	1	1	0	0	0	3	0	1	3	0	0	0	0
5	5	2	3	1	1	2	991	1	1	1	1	0	2	0	1	3	0	0	0	0
1	5	2	0	0	2	3	992	1	3	1	1	1	1	0	1	0	0	1	0	0
1	5	2	0	0	2	1	991	1	3	1	0	1	2	0	1	3	0	0	0	0
7	5	2	5	1	1	1	992	1	1	1	0	0	1	0	1	3	0	1	0	0
1	5	2	3	1	0	1	991	1	1	0	0	0	1	0	1	3	0	3	0	0
1	5	2	0	0	1	1	991	1	3	1	0	0	0	0	1	3	0	0	0	0
1	5	2	0	0	2	1	991	1	4	1	3	2	3	0	1	3	0	0	0	0
5	4	1	4	1	2	1	991	1	1	1	3	0	0	0	1	3	0	0	0	0
3	4	2	2	1	1	2	991	1	3	1	2	2	0	1	1	3	0	1	0	0
1	4	2	2	1	0	1	991	1	1	0	0	0	0	0	1	3	0	0	0	0
3	4	2	2	1	2	2	991	2	3	1	1	1	3	1	1	3	1	1	0	0
3	4	2	3	1	1	1	991	1	1	1	0	0	0	0	1	3	0	0	0	0
1	4	1	0	0	2	1	991	1	3	1	1	0	1	1	1	0	0	1	1	0
7	4	2	4	1	2	1	991	1	1	1	0	2	0	0	1	3	0	0	0	0
1	4	1	2	1	2	1	991	1	3	1	3	2	1	0	1	3	0	1	0	0
1	4	2	2	1	0	1	991	1	1	0	0	0	0	0	1	3	0	1	0	0
3	4	2	2	1	2	3	991	1	1	1	3	1	1	1	1	3	0	0	0	0
5	4	2	4	1	1	2	991	1	1	0	0	0	1	0	1	3	0	1	0	0
3	4	2	3	1	0	1	991	1	1	0	0	0	0	0	1	3	0	0	0	0
5	4	2	3	1	1	2	991	1	4	1	2	2	0	1	1	3	0	1	0	0
3	4	2	3	1	2	1	991	1	3	1	2	0	2	1	2	3	1	1	0	0
7	4	1	4	1	3	1	991	1	4	1	3	0	3	0	3	3	0	0	0	0
1	4	2	0	0	2	1	991	1	3	1	2	3	1	0	1	3	0	1	0	0
3	4	2	2	1	0	1	991	1	1	0	0	0	0	0	1	3	1	0	0	0
5	4	2	4	1	2	1	991	1	1	1	2	1	1	1	1	3	1	1	0	0
5	4	1	3	1	2	1	991	1	3	1	3	0	2	0	3	3	0	0	0	0
5	4	2	4	1	0	1	991	1	1	1	0	1	1	0	1	3	0	3	0	0
3	4	2	0	0	2	1	991	1	4	1	3	3	3	1	1	3	0	0	0	0
7	4	2	5	1	2	1	991	1	1	1	1	2	0	0	2	3	0	1	0	0
1	4	2	0	0	2	1	991	1	3	1	0	0	0	0	1	3	0	1	0	0
5	4	2	4	1	2	1	991	2	3	1	2	0	1	0	1	3	0	0	0	0
3	4	2	2	1	1	1	991	1	3	1	3	0	3	0	1	3	0	0	0	0
3	4	2	3	1	2	1	991	1	1	1	2	2	2	1	1	3	0	0	0	0
3	4	2	3	1	2	1	991	1	3	1	3	0	2	0	2	3	0	0	0	0
3	4	1	2	1	2	1	991	1	3	1	2	0	3	1	3	0	0	1	0	0
5	4	1	4	1	2	1	991	1	1	1	1	0	1	0	3	3	1	0	0	0
1	4	2	0	0	2	1	991	1	3	1	2	2	2	0	1	3	0	0	0	0
7	4	2	5	1	0	1	991	1	1	0	0	0	0	0	1	3	0	0	0	0
3	4	2	3	1	2	1	991	1	3	1	2	2	2	1	1	3	1	1	1	0
7	4	2	4	1	1	1	991	1	1	0	0	0	0	1	1	3	0	1	0	0
3	4	2	2	1	2	1	991	1	3	1	0	0	0	1	2	3	1	0	0	0
7	4	2	5	1	0	2	991	1	1	0	0	0	0	0	1	3	0	0	0	0
1	4	2	0	0	2	1	991	1	3	1	2	0	0	0	1	3	0	0	0	0
5	4	2	3	1	0	1	991	1	1	1	0	0	0	0	1	3	0	1	0	0
7	4	2	4	1	3	2	991	1	1	1	3	0	0	0	1	3	0	0	0	0
1	4	1	0	0	2	1	991	1	3	1	3	1	3	1	3	3	0	0	0	0
1	4	2	0	0	2	1	991	1	3	1	0	0	0	0	1	0	0	0	0	0
3	4	1	0	0	3	1	991	1	3	1	0	1	3	1	3	3	0	1	0	0
1	4	2	2	1	3	1	991	1	3	1	3	2	3	0	1	3	0	1	0	0
1	4	2	0	0	2	1	991	1	3	1	2	3	3	1	1	3	1	1	0	0
1	4	2	0	0	2	1	991	1	3	1	0	0	0	0	1	3	0	1	0	0
5	4	2	3	1	1	1	991	1	3	0	0	2	1	0	1	3	0	0	0	0
5	4	2	4	1	2	1	991	1	1	1	1	0	0	1	1	3	0	1	0	0
7	4	2	3	1	3	1	991	1	1	1	3	3	3	1	1	3	0	0	0	0
3	4	2	3	1	2	1	991	2	4	1	2	0	3	1	2	3	0	0	0	0
1	4	2	0	0	2	1	991	1	3	1	3	0	1	1	1	0	0	0	0	0
3	4	2	2	1	2	1	991	1	1	1	0	0	0	1	1	3	0	0	0	0
7	4	2	4	1	2	1	991	1	1	1	3	0	3	1	3	3	0	1	0	0
1	4	2	0	0	0	2	991	1	3	0	0	0	2	0	1	3	1	1	0	0
5	4	2	4	1	0	1	991	1	1	1	0	0	0	0	1	3	0	0	0	0
1	4	1	0	0	2	1	991	1	3	1	3	2	3	1	3	3	0	1	0	0
7	4	2	5	1	0	1	991	1	1	0	0	0	0	0	1	0	0	0	0	0
3	4	2	0	0	2	1	991	1	3	1	2	2	1	1	2	3	1	1	0	0
7	4	2	4	1	0	1	991	1	1	0	0	0	0	0	1	3	0	0	0	0
5	4	1	3	1	3	1	991	1	1	1	3	0	3	0	3	3	0	0	0	0
3	5	1	3	1	3	1	991	1	1	1	3	0	3	1	3	3	0	0	1	0
1	3	2	0	0	2	1	992	1	4	1	0	0	3	0	1	3	0	0	1	0
3	3	1	0	0	2	1	992	1	3	1	3	0	3	0	3	3	1	1	1	0
5	3	2	3	1	1	1	991	1	1	1	1	0	1	0	1	3	0	1	0	0
5	3	2	3	1	2	1	991	2	4	1	3	1	3	0	3	3	1	0	1	0
7	3	2	5	1	1	1	992	1	1	1	1	0	1	0	1	3	0	1	1	0
5	3	2	3	1	0	1	992	1	1	1	0	0	3	0	2	3	0	0	0	0
1	3	2	2	1	2	1	991	1	4	1	1	0	3	0	3	3	0	1	1	0
5	3	2	4	1	2	1	992	1	1	1	3	0	2	0	1	3	1	1	1	0
1	3	2	2	1	2	1	991	1	3	1	2	0	3	0	1	3	0	0	1	0
3	3	2	3	1	2	1	991	1	1	1	0	0	3	0	1	3	0	1	1	0
3	3	2	2	1	2	1	991	1	3	1	0	0	3	0	1	3	0	1	1	0
5	3	1	4	1	1	1	991	1	1	1	0	0	3	1	3	3	0	0	1	0
1	3	2	0	0	2	1	991	1	3	1	3	0	3	0	1	3	0	1	1	0
5	3	1	3	1	1	1	991	1	1	0	0	0	0	0	1	3	0	0	1	0
3	3	2	3	1	2	1	991	1	1	1	1	0	3	0	2	3	0	1	0	0
1	3	1	0	0	2	1	991	1	3	1	3	0	3	0	2	3	0	0	0	0
5	3	2	3	1	2	1	992	1	1	1	3	0	3	0	2	3	0	1	1	0
5	3	2	3	1	1	1	991	1	1	1	1	2	1	1	1	3	0	1	1	0
3	3	2	3	1	1	1	992	1	1	1	0	0	0	0	1	3	0	1	1	0
7	3	1	4	1	2	1	991	1	1	1	1	0	3	0	3	3	0	1	1	0
1	3	2	0	0	2	1	992	1	3	1	0	0	0	0	1	3	0	0	1	0
1	3	2	0	0	2	1	992	1	3	1	1	0	3	0	1	3	0	1	0	0
5	3	2	4	1	1	1	991	1	1	1	1	0	3	0	1	3	0	1	0	0
1	3	1	0	0	2	1	991	1	4	1	3	3	1	0	3	3	0	0	0	0
7	3	1	5	1	2	1	991	1	4	1	3	2	3	0	3	3	1	1	1	0
3	3	2	2	1	3	1	991	1	3	1	3	0	3	0	3	3	0	1	0	0
3	3	2	3	1	2	1	991	1	1	1	2	2	1	0	1	3	0	2	1	0
3	3	2	3	1	3	1	991	1	1	1	1	0	1	0	1	3	0	1	0	0
3	3	2	3	1	2	1	992	1	4	1	2	2	3	0	1	3	1	1	1	0
3	3	2	0	0	2	1	991	1	3	1	1	0	3	0	1	3	1	1	1	0
1	3	2	2	1	0	1	992	1	1	0	0	0	0	0	1	3	0	0	0	0
3	3	2	3	1	2	1	991	1	1	1	1	0	3	0	1	3	0	1	1	0
3	3	2	3	1	2	1	991	1	1	1	3	0	3	0	1	3	0	0	1	0
3	3	1	0	0	1	1	991	1	4	1	0	1	3	0	2	3	0	1	0	0
1	3	2	2	1	2	1	992	1	1	1	1	1	2	1	1	3	0	1	1	0
3	3	2	3	1	2	1	991	1	3	1	3	1	3	1	3	3	1	1	0	0
1	3	2	0	0	2	1	991	1	3	1	3	3	3	0	1	3	0	1	1	0
3	3	2	3	1	2	3	992	1	3	1	1	0	3	0	1	3	0	1	1	0
1	2	1	0	0	2	2	991	1	3	1	1	0	1	0	3	3	0	0	0	0
3	2	2	0	0	2	1	991	1	3	1	3	0	3	0	3	3	0	1	0	0
5	2	2	3	1	1	1	991	1	1	0	0	0	1	0	2	3	0	0	0	0
1	2	2	2	1	2	1	991	1	1	1	0	3	3	1	2	3	0	1	0	0
1	2	2	0	0	2	1	991	1	3	1	3	0	3	0	3	3	0	1	0	0
3	2	1	3	1	2	2	991	1	1	1	3	0	3	0	3	3	0	1	0	0
5	2	1	3	1	2	1	991	1	1	1	3	1	3	0	3	3	0	0	1	0
5	2	1	3	1	2	1	993	1	3	1	3	2	3	0	3	3	0	1	0	0
5	2	2	0	0	2	1	991	1	3	1	3	0	3	0	3	3	1	1	0	0
1	2	1	0	0	1	2	991	1	3	0	0	0	3	1	3	3	0	1	0	0
3	2	1	2	1	0	1	991	1	1	1	0	0	3	0	2	3	0	1	0	0
5	2	2	4	1	2	3	993	1	1	1	3	3	3	0	3	3	0	1	0	0
7	2	2	5	1	0	3	993	1	1	1	0	0	3	0	3	3	0	1	0	0
3	2	2	0	0	1	1	991	1	3	1	2	0	3	0	2	3	0	0	0	0
1	2	1	2	1	2	1	991	2	3	1	1	1	3	0	3	3	0	0	0	0
3	2	2	2	1	2	1	991	1	3	1	0	0	3	0	2	3	0	0	1	0
3	2	1	3	1	2	1	991	1	1	1	3	2	0	0	3	3	0	1	0	0
1	2	2	0	0	2	2	991	1	3	1	3	0	3	0	3	3	0	0	0	0
1	2	2	2	1	1	1	992	1	3	1	1	1	2	1	1	3	0	0	0	0
1	2	2	0	0	2	1	991	1	3	1	1	0	2	0	2	3	0	0	0	0
5	2	2	0	0	2	1	991	1	3	1	0	0	2	1	1	3	0	0	0	0
5	2	1	4	1	2	1	991	1	1	1	0	0	3	0	3	3	0	1	1	0
3	2	1	3	1	2	1	991	1	3	1	3	0	3	0	3	3	0	1	0	0
1	2	2	0	0	3	1	991	1	3	1	1	0	3	0	3	3	0	0	0	0
1	2	1	0	0	1	1	991	1	3	1	2	2	2	0	2	3	0	0	0	0
5	2	1	4	1	2	1	991	1	1	1	0	0	3	0	3	3	0	1	1	0
3	2	1	3	1	2	1	991	1	3	1	3	1	3	0	3	3	0	0	0	0
3	2	2	3	1	1	1	991	1	1	1	0	0	2	0	2	3	0	0	1	0
1	2	2	0	0	0	1	992	1	3	0	0	0	0	0	1	3	0	0	0	0
3	2	2	2	1	3	1	991	1	1	1	3	0	3	1	3	3	0	0	1	0
5	2	1	4	1	3	1	991	1	1	1	3	0	3	0	3	3	0	0	0	0
3	2	2	3	1	2	1	991	1	3	1	1	2	2	0	3	3	0	0	0	0
7	2	1	4	1	2	1	991	1	1	1	3	0	3	0	3	3	0	0	0	0
3	2	2	2	1	2	1	991	1	3	1	2	0	0	0	1	3	0	0	1	0
7	2	1	4	1	0	1	991	1	1	0	0	0	2	0	2	3	0	0	0	0
3	2	2	3	1	2	1	992	1	3	1	0	0	0	0	1	3	0	0	1	0
1	2	2	0	0	2	1	991	1	3	1	0	0	3	0	1	3	0	0	0	0
5	2	2	4	1	1	1	991	1	1	1	0	0	1	0	1	3	0	1	0	0
3	2	2	3	1	2	1	992	1	1	1	3	0	0	0	1	3	0	0	0	0
3	2	2	3	1	2	3	992	1	3	1	2	0	2	0	3	3	0	1	0	0
3	2	2	2	1	2	1	992	1	3	1	0	0	0	0	1	3	0	0	1	0
7	2	1	5	1	1	1	991	1	1	1	1	0	0	0	2	3	0	0	0	0
1	2	2	0	0	2	1	992	1	3	1	0	0	2	0	2	3	0	0	1	0
7	2	1	5	1	2	1	991	1	1	1	2	0	2	0	3	3	0	1	0	0
5	2	2	4	1	2	1	991	1	1	1	2	0	3	0	2	3	0	0	1	0
1	2	1	0	0	2	1	991	1	3	1	2	0	3	0	3	3	0	0	0	0
5	2	1	3	1	2	1	991	1	1	1	1	1	3	0	3	3	0	0	0	0
7	2	2	4	1	2	1	991	1	1	1	3	0	3	0	3	3	0	0	1	0
3	2	1	2	1	3	1	991	2	4	1	3	0	3	1	3	3	0	0	0	0
5	2	2	0	0	2	1	991	1	4	1	3	0	3	0	3	3	0	1	0	0
1	2	2	2	1	2	1	992	1	3	1	0	0	0	1	1	3	0	0	0	0
5	2	2	4	1	1	2	991	1	1	0	0	0	3	0	1	3	0	0	1	0
7	2	2	5	1	2	1	998	1	3	1	3	0	2	0	2	3	0	0	0	0
7	2	2	5	1	0	1	998	1	1	0	0	0	2	0	1	3	0	0	0	0
1	2	2	2	1	2	1	991	1	3	1	3	1	3	0	2	3	0	1	1	0
1	2	2	0	0	3	1	991	1	3	1	3	0	1	1	3	3	0	0	0	0
3	2	2	3	1	1	1	991	1	3	1	0	0	2	0	1	3	0	0	0	0
3	2	1	3	1	3	1	991	1	1	1	3	2	3	0	3	3	0	0	1	0
7	2	2	4	1	2	1	991	1	1	1	2	0	3	0	3	3	0	0	1	0
7	2	1	4	1	0	1	991	1	1	0	0	0	2	0	3	3	0	0	0	0
7	2	1	5	1	0	1	991	1	1	0	0	0	0	0	1	3	0	1	0	0
1	2	2	0	0	3	1	991	1	3	1	2	0	3	0	3	3	0	0	0	0
7	2	2	4	1	2	1	991	1	1	1	3	0	3	0	3	3	0	0	0	0
5	2	1	3	1	2	1	991	1	3	1	2	0	2	0	3	3	0	0	1	0
5	2	1	4	1	2	1	993	1	1	1	2	2	3	0	3	3	0	0	0	0
7	2	2	5	1	2	1	991	1	1	1	3	0	2	0	3	3	0	0	0	0
1	2	2	0	0	2	1	991	1	3	1	0	0	3	0	2	3	0	0	0	0
1	2	1	0	0	0	1	991	1	3	0	0	3	0	0	1	3	0	0	0	0
5	2	1	4	1	1	1	991	1	1	1	1	0	1	0	3	3	0	0	0	0
5	2	2	4	1	2	2	991	1	4	1	1	1	2	0	3	3	0	0	0	0
5	2	2	3	1	0	1	991	1	1	0	0	0	1	1	1	3	0	0	1	0
7	2	2	4	1	2	1	991	1	1	1	0	0	3	0	2	3	0	0	1	0
3	5	1	3	1	2	1	991	1	3	1	0	0	3	0	3	3	0	1	0	0
3	5	2	3	1	2	1	991	1	3	1	2	0	3	0	3	3	0	0	0	0
1	5	2	0	0	2	1	991	1	4	1	3	0	3	0	3	3	0	0	0	0
3	5	2	2	1	2	1	991	1	3	1	2	0	3	0	3	3	1	0	0	0
3	5	2	3	1	3	1	991	1	3	1	3	0	3	0	3	3	0	1	0	0
1	5	1	0	0	2	1	991	1	3	1	2	0	3	0	2	3	0	1	0	0
1	5	1	0	0	2	1	991	1	3	1	3	0	3	0	3	3	0	1	0	0
1	5	1	0	0	2	1	991	1	3	1	0	0	3	0	3	3	0	0	0	0
3	5	1	0	0	3	1	991	1	3	1	3	0	3	0	3	3	0	1	0	0
7	5	1	4	1	2	1	991	1	1	1	3	0	3	0	3	3	0	1	0	0
7	5	2	4	1	2	1	991	1	1	1	0	0	2	0	3	3	0	0	0	0
7	5	2	5	1	2	1	991	1	1	1	0	0	3	0	3	3	0	1	0	0
1	5	2	3	1	3	1	991	1	3	1	0	0	3	0	3	3	0	0	0	0
3	5	2	2	1	2	1	991	1	3	1	0	0	1	0	2	3	0	1	0	0
7	5	2	5	1	0	1	991	1	1	0	0	1	2	0	3	3	0	1	0	0
7	5	1	5	1	3	1	991	1	1	1	1	0	3	0	3	3	0	0	0	0
7	5	2	4	1	2	1	991	1	3	1	0	0	3	0	3	3	0	1	0	0
5	5	2	4	1	1	1	991	1	3	0	0	0	3	1	3	3	0	0	0	0
7	5	1	4	1	0	1	991	1	1	0	0	0	2	0	1	3	0	0	0	0
7	5	2	4	1	1	1	991	1	1	1	0	0	3	0	3	3	0	1	0	0
3	5	2	2	1	2	4	991	1	1	1	2	0	3	0	1	3	0	2	1	0
1	5	2	0	0	1	2	991	1	4	1	0	0	0	0	1	0	0	0	0	0
5	5	2	3	1	1	1	991	1	1	0	0	0	3	0	1	3	0	3	0	0
3	5	2	3	1	3	1	991	1	4	1	3	0	2	0	3	3	0	0	0	0
1	5	1	0	0	2	2	991	1	3	1	2	1	3	0	3	3	0	0	0	0
5	5	1	4	1	2	1	991	1	1	1	3	0	3	0	3	3	0	0	0	0
1	5	2	0	0	2	1	991	1	3	1	2	0	3	1	3	3	1	0	0	0
1	5	2	2	1	2	5	991	1	4	1	1	0	3	0	3	3	0	1	0	0
3	5	1	0	0	2	1	991	1	3	1	0	0	0	1	3	3	0	0	0	0
3	5	2	3	1	0	1	991	1	4	0	0	0	3	1	2	3	1	0	0	0
7	5	2	5	1	0	1	991	1	1	0	0	3	3	1	2	3	0	0	1	0
7	5	2	4	1	2	1	991	1	1	1	2	0	2	1	3	3	0	0	0	0
7	5	2	5	1	2	2	992	1	1	1	2	0	3	0	2	3	0	0	0	0
5	5	2	4	1	2	1	991	1	1	1	0	0	2	0	2	3	0	0	0	0
3	5	2	0	0	3	1	991	1	3	1	3	1	3	0	3	3	0	0	0	0
1	5	2	0	0	2	1	991	1	3	1	1	0	3	0	3	3	0	1	0	0
1	5	2	0	0	2	1	991	1	4	1	0	0	3	0	2	3	0	0	1	0
1	5	2	0	0	2	1	991	1	3	1	1	1	3	0	3	3	0	1	0	0
3	5	2	2	1	2	1	991	1	3	1	1	0	3	0	3	3	0	1	1	0
3	5	2	3	1	3	1	991	1	3	1	3	0	3	0	3	3	0	0	0	0
1	5	2	0	0	2	1	991	1	3	1	0	1	3	1	2	3	0	1	0	0
5	5	2	3	1	2	1	992	1	3	1	3	2	3	0	3	3	1	0	1	0
1	5	2	0	0	2	1	991	1	3	1	2	3	2	0	3	3	0	0	1	0
7	5	2	5	1	2	1	991	1	3	1	1	0	3	0	2	3	0	2	1	0
1	5	2	0	0	2	1	991	1	3	1	1	1	3	0	2	0	0	0	0	0
5	5	2	4	1	2	1	991	1	1	1	1	0	3	0	1	3	0	0	1	0
7	5	2	4	1	2	1	991	1	1	1	3	2	3	0	3	3	0	1	1	0
1	5	2	0	0	2	1	991	1	3	1	0	0	3	0	1	3	0	1	1	0
1	5	2	0	0	2	1	993	1	4	1	0	0	3	1	1	3	0	0	0	0
1	5	2	0	0	2	1	991	1	4	1	3	0	3	1	1	3	0	0	0	0
1	5	2	0	0	2	1	991	1	3	1	1	1	2	0	3	3	0	1	0	0
3	5	2	3	1	2	1	991	1	3	1	1	0	3	0	2	3	0	0	0	0
3	5	2	4	1	3	1	991	1	1	1	3	0	3	0	3	3	0	0	0	0
7	5	2	4	1	2	1	991	1	1	1	1	0	3	0	3	3	0	0	1	0
3	5	2	3	1	2	1	992	1	3	1	3	1	3	1	3	3	0	1	0	0
5	5	2	3	1	2	1	991	1	1	1	3	0	3	0	2	3	1	0	1	0
7	5	2	4	1	2	2	991	1	1	1	3	1	3	0	3	3	1	0	0	0
3	5	1	0	0	3	2	993	1	3	1	1	1	3	0	3	3	0	1	0	0
7	5	2	5	1	3	5	992	1	1	1	0	0	3	1	2	3	0	1	0	0
1	5	2	0	0	2	2	991	1	3	1	0	0	0	0	1	3	0	1	0	0
3	5	2	0	0	2	1	991	1	3	1	0	0	3	0	1	3	0	0	0	0
5	5	2	4	1	2	2	991	1	1	1	2	0	0	0	2	3	1	0	0	0
7	5	2	5	1	3	2	993	1	1	1	3	3	3	0	3	3	0	2	0	0
7	5	1	4	1	2	2	993	1	1	1	1	3	2	0	2	3	0	0	0	0
1	5	2	0	0	2	2	993	1	4	1	0	0	0	0	3	3	0	0	0	0
1	5	2	0	0	2	2	991	1	3	1	1	2	3	0	1	3	0	0	0	0
5	5	1	4	1	3	2	993	1	1	1	3	2	3	0	3	3	0	0	0	0
1	5	2	0	0	2	2	991	1	3	1	0	3	1	0	1	3	0	0	0	0
5	5	2	3	1	3	2	991	1	3	1	3	3	3	0	3	3	0	1	0	0
3	5	2	3	1	2	2	993	1	3	1	3	3	3	0	3	3	0	0	0	0
1	5	2	0	0	2	2	993	1	3	1	2	2	3	0	3	3	0	1	0	0
1	5	2	0	0	3	1	991	1	3	1	1	0	3	0	3	3	0	0	0	0
7	5	2	3	1	0	2	992	1	1	0	0	0	0	0	1	3	0	0	0	0
1	5	2	0	0	2	2	991	1	3	1	1	1	0	0	1	3	0	0	0	0
3	5	2	3	1	1	2	993	2	4	1	0	3	2	0	2	3	1	0	0	0
3	5	2	0	0	2	2	993	1	3	1	1	3	2	0	3	3	0	0	0	0
3	5	1	3	1	2	2	993	1	3	1	3	3	3	0	2	3	1	1	1	0
1	5	2	0	0	2	2	993	2	4	1	2	2	3	0	1	3	0	1	0	0
1	5	1	0	0	2	1	991	1	3	1	2	0	3	0	3	3	0	1	0	0
3	5	2	3	1	3	2	993	1	3	1	3	0	3	0	3	3	0	0	0	0
3	5	2	3	1	3	2	991	1	1	1	1	0	1	0	2	3	0	1	0	0
5	5	2	3	1	2	1	991	1	3	1	2	2	3	0	1	3	0	0	0	0
1	5	2	0	0	3	2	993	1	3	1	2	0	2	0	2	3	0	1	0	0
1	5	1	0	0	3	5	992	1	3	1	3	0	1	1	3	3	0	0	0	0
7	5	2	5	1	2	4	993	1	1	1	3	3	3	0	3	3	0	0	0	0
1	5	2	0	0	2	1	991	1	3	1	2	2	2	0	1	3	0	0	0	0
1	5	2	0	0	2	2	991	1	3	1	2	0	3	0	1	3	0	0	0	0
7	5	1	5	1	2	2	993	1	1	1	2	0	3	0	3	3	0	1	0	0
1	5	2	0	0	2	1	991	1	4	1	0	0	0	0	1	3	0	0	0	0
5	5	1	4	1	3	4	991	1	3	1	2	0	3	0	3	3	0	0	0	0
5	5	2	3	1	1	2	991	1	1	0	0	0	2	0	1	3	1	0	0	0
3	5	2	2	1	2	2	991	1	3	1	0	3	0	0	1	3	0	1	0	0
5	5	2	3	1	2	1	991	1	3	1	2	0	3	1	3	3	0	1	1	0
1	5	2	0	0	2	2	998	1	3	1	0	0	2	0	1	3	1	1	0	0
3	5	1	2	1	2	1	991	1	3	1	3	1	3	0	3	3	0	0	0	0
3	5	2	2	1	2	2	991	1	1	1	3	3	3	0	3	3	1	1	0	0
3	5	2	0	0	3	2	991	1	4	1	3	2	3	0	2	3	1	1	0	0
7	5	2	4	1	2	2	991	1	3	1	0	0	0	1	1	3	0	0	0	0
7	5	2	5	1	2	2	991	1	1	1	1	1	3	0	2	3	0	0	0	0
7	5	2	4	1	1	1	991	1	1	1	0	0	3	0	2	3	1	1	0	0
5	5	2	4	1	0	2	991	1	1	1	1	2	1	0	2	3	0	0	0	0
3	4	2	2	1	2	1	991	2	3	1	3	0	2	1	3	3	0	1	0	0
1	4	2	0	0	1	1	991	1	3	1	3	0	0	0	1	3	0	0	0	0
7	4	2	4	1	2	1	991	1	3	1	1	1	2	0	1	3	0	1	0	0
1	4	2	0	0	1	1	991	2	3	1	0	0	2	0	1	3	0	0	0	0
5	4	2	3	1	0	1	992	1	1	0	0	0	0	0	1	3	0	1	0	0
7	4	1	4	1	3	1	991	1	1	1	3	0	1	1	3	3	0	0	0	0
1	4	1	0	0	2	1	991	1	3	1	1	0	3	0	2	3	0	1	0	0
7	4	2	4	1	2	5	991	1	1	1	0	0	0	0	1	3	0	0	0	0
1	4	2	0	0	2	1	991	1	3	1	0	1	1	1	1	3	0	1	0	0
3	4	1	0	0	2	2	991	1	3	1	3	3	0	0	3	3	0	0	0	0
7	4	2	3	1	2	5	992	1	1	1	2	0	0	0	1	3	0	0	0	0
1	4	2	0	0	0	1	992	1	3	0	0	0	0	0	1	3	0	0	0	0
5	4	2	3	1	0	1	992	1	1	0	0	1	1	0	1	3	0	1	0	0
7	4	1	5	1	2	1	992	1	1	1	1	0	1	0	1	3	0	1	0	0
3	4	1	0	0	3	1	991	1	3	1	3	0	3	0	3	3	0	0	0	0
5	4	1	3	1	1	1	991	1	1	1	0	0	0	0	2	3	1	1	0	0
3	4	2	3	1	1	1	991	1	1	1	0	0	0	0	1	3	0	2	0	0
7	4	2	4	1	2	1	991	1	1	1	1	3	0	0	1	3	0	0	0	0
3	4	2	3	1	2	1	991	2	3	1	3	0	0	0	2	3	0	1	0	0
1	4	2	0	0	2	1	991	1	3	1	1	0	2	0	1	3	0	1	0	0
5	4	2	3	1	2	2	991	1	1	1	1	0	2	0	1	3	0	0	0	0
3	4	2	2	1	2	1	992	1	4	1	1	0	0	1	1	3	0	1	0	0
1	4	2	0	0	2	1	991	1	4	1	0	0	3	0	2	3	0	1	0	0
1	4	2	0	0	2	1	991	1	1	1	3	0	2	0	3	3	0	1	0	0
3	4	2	3	1	2	1	992	1	3	1	3	0	3	0	3	3	0	1	0	0
1	4	2	0	0	2	1	991	1	3	1	2	0	3	0	1	3	0	0	0	0
7	4	2	4	1	0	5	992	1	1	0	0	0	0	1	1	3	0	0	0	0
5	4	2	3	1	3	1	991	1	1	1	3	0	1	0	2	3	0	0	0	0
3	4	2	3	1	2	1	991	1	3	1	1	0	3	0	1	3	0	1	1	0
3	4	2	2	1	1	1	992	1	1	1	1	0	0	1	2	3	1	1	0	0
5	4	2	4	1	1	1	991	1	1	1	0	0	0	0	1	3	0	0	0	0
7	1	2	4	1	2	1	992	1	1	1	0	2	2	0	3	3	0	98	0	0
1	1	2	0	0	3	1	991	1	3	1	3	1	3	1	2	3	0	1	1	0
7	1	2	4	1	2	1	991	1	1	1	0	0	0	0	1	3	0	1	1	0
1	1	1	2	1	0	1	991	1	3	0	0	0	3	0	3	3	0	0	0	0
1	1	2	0	0	3	1	991	1	3	1	3	3	3	1	3	3	0	1	0	0
7	1	2	5	1	2	1	991	1	1	1	3	0	3	0	2	3	0	0	1	0
1	1	2	2	1	0	1	991	1	3	0	0	0	2	0	1	3	0	0	1	0
3	1	2	5	1	2	1	992	1	3	1	3	3	3	0	1	3	0	1	0	0
1	1	2	0	0	2	1	991	1	3	1	2	0	2	0	1	3	0	0	0	0
5	1	1	3	1	2	1	991	1	1	1	3	3	3	0	3	3	0	1	0	0
3	1	1	3	1	2	1	991	1	1	1	3	1	3	0	2	3	0	1	0	0
1	1	2	0	0	2	1	991	1	3	1	1	0	3	0	1	3	0	1	1	0
3	1	2	2	1	2	1	991	1	3	1	2	0	3	0	2	3	0	0	1	0
5	1	1	3	1	2	1	991	1	3	1	2	0	3	0	3	3	0	1	0	0
5	1	1	0	0	3	1	991	1	3	1	3	0	3	0	3	3	1	0	0	0
5	1	2	3	1	2	1	991	1	3	1	3	2	3	0	2	3	0	0	0	0
1	1	2	0	0	1	1	991	1	3	1	0	0	3	1	1	3	0	1	0	0
3	1	1	3	1	1	1	991	1	1	1	3	0	3	0	2	3	1	2	0	0
1	1	2	0	0	2	2	993	1	3	1	3	2	3	0	2	3	0	1	1	0
5	1	2	3	1	2	1	991	1	1	1	1	1	3	0	3	3	0	98	0	0
3	1	2	2	1	2	1	991	1	3	1	2	0	2	0	2	3	0	1	0	0
1	1	2	0	0	2	1	991	1	4	1	3	0	3	0	1	3	0	0	0	0
7	1	1	4	1	2	1	991	1	1	1	3	2	2	0	3	3	0	1	1	0
3	1	2	0	0	2	1	991	1	3	1	2	1	3	1	3	3	1	1	1	0
5	1	1	3	1	2	1	991	1	1	1	3	0	3	0	3	3	1	0	1	0
1	1	2	0	0	2	1	991	2	3	1	0	0	3	0	1	3	0	1	1	0
3	1	2	3	1	2	1	991	1	3	1	3	2	3	0	1	3	0	1	1	0
3	1	1	3	1	2	1	991	1	3	1	0	0	3	0	2	3	0	1	1	0
5	1	2	4	1	1	1	991	1	1	1	0	0	2	0	1	3	0	1	0	0
5	1	1	3	1	2	1	992	1	3	1	3	3	3	0	3	3	0	0	0	0
7	1	1	5	1	1	1	991	1	1	1	0	0	3	0	2	3	0	2	0	0
3	1	1	0	0	3	1	991	1	3	1	3	0	3	0	3	3	0	0	0	0
3	1	2	0	0	2	1	991	1	4	1	3	2	3	1	3	3	0	1	1	0
7	1	1	4	1	2	1	991	1	1	1	3	0	0	0	3	3	0	0	0	0
5	1	2	3	1	2	1	991	1	1	1	2	2	3	0	1	3	0	1	0	0
3	1	2	3	1	1	1	991	1	3	1	0	0	0	1	1	3	0	1	0	0
3	1	2	2	1	1	1	991	2	3	1	1	0	3	1	2	3	0	1	1	0
1	1	2	0	0	2	2	991	1	3	1	3	0	3	0	2	3	0	1	0	0
3	1	2	0	0	2	1	991	1	3	1	3	3	3	0	1	3	0	1	1	0
3	1	2	3	1	2	1	991	1	1	1	3	0	3	0	3	3	0	1	0	0
7	1	1	5	1	2	1	991	1	3	1	3	3	2	1	3	3	0	1	0	0
3	1	2	3	1	2	1	991	1	3	1	3	2	3	0	3	3	0	0	1	0
7	1	1	4	1	2	2	991	1	1	1	3	3	1	0	3	3	0	0	0	0
3	1	2	0	0	2	3	991	1	3	1	2	1	3	0	3	3	1	0	0	0
7	1	2	5	1	2	3	991	1	1	1	3	0	3	0	3	3	0	0	0	0
1	1	2	0	0	2	2	993	1	3	1	3	0	3	0	3	3	0	0	0	0
5	1	2	3	1	2	2	991	1	1	1	0	0	3	0	3	3	0	0	0	0
5	1	2	4	1	2	1	991	1	1	1	3	0	3	0	3	3	0	0	1	0
7	1	2	5	1	0	1	991	1	1	0	0	0	3	0	3	3	0	0	0	0
5	1	2	3	1	2	1	991	1	3	1	3	0	3	0	2	3	1	0	1	0
3	1	1	0	0	3	1	991	1	3	1	3	3	3	0	2	0	0	0	0	0
7	1	2	0	0	2	1	991	1	4	1	3	2	3	1	2	3	1	98	0	0
5	1	2	0	0	2	3	991	1	3	1	0	0	3	0	3	3	0	1	1	0
5	1	2	4	1	2	1	991	1	1	1	3	0	3	0	3	3	0	1	0	0
5	1	2	3	1	2	2	993	1	1	1	3	0	3	0	3	3	0	0	0	0
7	1	2	4	1	2	2	993	1	1	1	3	0	3	0	3	3	0	0	0	0
1	1	2	0	0	2	1	991	1	3	1	1	2	1	0	2	3	0	1	0	0
3	1	2	3	1	3	1	991	1	1	1	3	2	3	0	3	3	0	1	1	0
7	1	1	4	1	1	3	991	1	1	1	0	0	3	0	3	3	0	1	0	0
1	3	2	0	0	2	1	991	2	4	1	3	2	3	0	2	3	0	1	1	0
7	3	2	4	1	2	1	991	1	1	1	0	0	3	0	1	3	0	0	0	0
5	3	2	3	1	0	1	991	1	1	0	0	1	1	0	1	3	1	0	0	0
5	3	2	3	1	2	1	991	1	1	1	2	0	3	0	1	3	0	1	1	0
5	3	1	3	1	1	1	991	1	1	0	0	2	3	0	2	3	1	1	0	0
7	3	1	4	1	2	1	991	1	1	1	1	0	3	0	3	3	0	0	1	0
3	3	1	0	0	2	1	991	1	3	1	3	0	3	0	3	3	0	0	0	0
1	3	2	0	0	2	1	991	1	3	1	1	2	3	0	3	3	0	0	0	0
5	3	2	4	1	0	1	991	1	1	0	0	0	3	0	1	3	0	1	1	0
5	3	1	4	1	1	2	991	1	1	1	2	0	3	0	2	3	0	1	0	0
1	3	1	0	0	2	1	992	1	3	1	2	1	3	0	3	3	0	0	0	0
7	3	1	5	1	2	1	991	1	1	1	1	0	3	0	2	3	0	1	0	0
3	3	2	0	0	2	1	991	1	3	1	1	0	0	1	2	3	0	0	0	0
7	3	2	5	1	2	1	991	1	3	1	0	0	2	0	3	3	0	0	0	0
1	3	2	2	1	1	1	991	1	1	0	0	0	2	1	1	0	1	1	0	0
7	3	1	5	1	1	1	991	1	1	0	0	0	3	0	3	3	1	0	1	0
7	3	2	5	1	0	1	991	1	1	0	0	1	3	0	1	3	0	1	0	0
5	3	1	3	1	3	1	992	1	1	1	3	0	3	0	3	3	0	0	1	0
7	3	2	4	1	2	1	991	1	1	1	1	1	2	0	1	3	0	1	0	0
1	3	1	0	0	3	1	991	1	1	1	3	0	3	0	3	3	0	0	0	0
3	3	2	3	1	2	1	991	1	1	1	3	0	3	0	2	3	0	0	0	0
7	3	1	5	1	3	1	991	1	1	1	3	1	3	0	3	3	0	1	0	0
3	3	2	0	0	0	1	991	1	4	0	0	0	2	0	1	3	0	0	0	0
7	3	2	0	0	0	1	992	1	4	1	0	0	0	0	1	3	0	1	0	0
3	3	2	3	1	2	1	991	1	1	1	2	0	1	0	2	3	0	1	0	0
1	3	1	0	0	3	1	991	1	3	1	1	0	3	1	3	3	0	1	0	0
1	3	1	0	0	2	2	991	1	3	1	2	2	3	1	3	3	0	1	0	0
1	3	1	0	0	2	1	991	1	3	1	2	0	3	0	3	3	0	1	0	0
5	3	2	3	1	2	1	991	1	1	1	1	0	3	0	1	3	0	1	0	0
5	3	2	3	1	0	1	991	1	1	0	0	1	2	0	1	3	0	1	0	0
3	3	2	3	1	2	1	991	1	1	1	1	1	3	1	1	3	0	0	0	0
5	3	1	3	1	1	1	991	1	1	1	0	0	2	0	2	3	0	1	0	0
7	3	1	4	2	2	1	991	1	1	1	3	0	3	0	2	3	0	0	0	0
1	3	2	0	0	2	1	991	1	3	1	1	0	1	0	1	3	0	2	0	0
3	3	2	3	1	1	1	991	1	1	1	0	0	3	0	1	3	0	0	0	0
7	3	1	4	1	3	1	992	1	1	1	3	2	3	0	3	3	1	0	0	0
5	3	2	3	1	2	1	991	1	1	1	0	0	2	1	1	3	0	1	1	0
1	3	2	0	0	1	1	991	1	3	1	0	1	1	0	1	3	0	1	0	0
1	3	2	0	0	3	1	991	1	3	1	3	0	3	0	2	3	0	1	0	0
5	3	2	3	1	1	1	991	1	1	1	0	0	0	0	1	3	0	1	1	0
1	3	1	2	1	2	1	991	1	3	1	2	0	3	0	2	3	0	1	0	0
1	3	2	2	1	2	1	991	1	4	1	2	0	3	0	2	3	0	1	0	0
3	3	1	0	0	2	2	991	1	3	1	3	1	3	1	3	3	0	0	0	0
1	3	2	2	1	2	1	992	1	3	1	0	0	1	0	1	3	0	1	0	0
1	3	2	0	0	2	1	992	1	3	1	2	0	3	0	1	3	1	0	0	0
3	3	1	3	1	2	1	991	1	1	1	0	0	0	0	1	3	0	0	0	0
5	3	1	3	1	2	1	991	1	1	1	2	0	3	0	3	3	0	1	0	0
5	3	1	3	1	2	5	991	2	3	1	3	0	3	0	3	3	0	0	0	0
5	3	2	3	1	2	1	991	1	1	1	3	0	3	0	2	3	0	1	0	0
5	3	2	3	1	2	1	991	1	1	1	1	3	3	0	2	3	0	0	1	0
1	3	2	0	0	1	1	992	1	3	0	0	1	2	1	1	3	0	1	0	0
3	3	2	2	1	0	1	992	1	1	0	0	0	2	1	1	3	0	1	0	0
3	3	2	0	0	2	1	991	1	1	1	3	0	3	0	1	3	0	1	0	0
5	3	2	3	1	1	1	991	1	1	0	0	0	0	0	1	3	1	1	1	0
1	3	1	0	0	3	1	991	1	3	1	3	0	3	0	3	3	0	1	0	0
5	3	1	0	0	1	1	991	1	1	1	0	0	0	0	3	3	0	1	0	0
1	3	2	2	1	0	1	991	1	3	0	0	0	1	0	1	3	0	1	0	0
5	3	2	3	1	0	1	991	1	1	1	0	0	0	0	1	3	0	1	0	0
5	3	1	0	0	2	1	991	1	3	1	3	0	3	0	3	3	0	0	0	0
7	3	1	4	1	1	1	991	1	1	1	0	0	0	0	2	3	0	0	1	0
5	3	2	4	1	2	1	991	1	1	1	2	2	3	0	3	3	1	0	0	0
5	3	2	3	1	0	1	992	1	1	0	0	2	2	0	1	3	0	1	1	0
1	3	2	0	0	2	1	991	1	3	1	1	0	3	0	3	3	0	0	0	0
5	3	2	3	1	1	1	991	1	1	0	0	1	1	0	1	3	0	98	0	0
5	3	1	3	1	3	1	991	1	1	1	3	3	3	0	3	3	0	0	0	0
1	3	2	0	0	2	1	991	1	4	1	2	0	3	0	1	3	0	1	0	0
5	3	2	3	1	2	1	991	1	1	1	1	0	2	0	1	3	0	1	0	0
7	3	2	4	1	1	1	992	1	1	0	0	0	1	0	1	3	0	1	0	0
5	3	2	4	1	1	1	991	1	1	1	1	1	1	0	1	3	0	1	0	0
1	3	2	0	0	2	1	991	1	3	1	3	2	3	0	2	3	0	1	0	0
1	2	1	0	0	2	1	991	1	4	1	3	0	3	0	3	3	0	0	0	0
1	2	1	0	0	3	1	991	1	1	1	3	0	3	0	3	3	0	1	0	0
1	2	2	0	0	2	1	991	1	3	1	1	0	2	0	3	3	0	0	0	0
5	2	2	4	1	1	1	991	1	1	1	0	0	2	0	2	3	0	0	0	0
3	2	2	3	1	2	1	991	1	1	1	1	0	3	0	3	3	0	1	0	0
1	2	1	0	0	2	1	991	1	4	1	2	0	3	0	3	3	0	1	0	0
5	2	1	3	1	2	2	991	1	1	1	3	0	3	0	3	3	1	0	0	0
7	2	1	4	1	2	1	991	1	1	1	3	3	3	0	3	3	1	0	1	0
1	2	1	0	0	3	1	992	1	3	1	3	0	3	0	3	3	0	0	0	0
5	2	2	3	1	2	5	991	1	1	1	2	2	3	0	2	3	0	1	0	0
1	2	2	0	0	2	1	991	1	3	1	3	0	3	0	3	3	0	0	0	0
1	2	2	0	0	2	1	992	1	3	1	1	0	3	0	1	3	0	0	1	0
1	2	2	0	0	2	1	991	1	3	1	2	0	3	0	3	3	0	0	0	0
7	2	2	5	1	1	1	991	1	1	1	0	0	3	0	3	3	0	1	0	0
1	2	1	0	0	2	2	991	2	4	1	3	2	3	0	3	3	0	0	0	0
5	2	2	3	1	2	1	991	1	1	1	1	0	0	0	3	3	0	1	0	0
5	2	2	4	1	2	1	991	1	1	1	3	0	3	0	2	3	0	0	0	0
5	2	1	4	1	3	5	991	1	1	1	3	0	3	0	3	3	0	1	0	0
1	2	2	0	0	2	1	991	1	4	1	3	2	3	0	3	3	0	1	0	0
1	2	2	0	0	3	1	991	1	4	1	1	0	2	0	3	3	0	1	0	0
3	2	2	2	1	2	1	991	1	1	1	2	1	3	1	1	3	0	1	0	0
7	2	2	4	1	2	1	991	1	1	1	3	0	3	0	3	3	1	1	0	0
3	2	1	2	1	2	5	991	1	1	1	1	2	3	0	2	3	0	1	0	0
5	2	2	2	1	2	1	991	1	3	1	2	3	3	0	3	3	0	1	0	0
3	2	2	2	1	3	1	991	1	1	1	2	0	2	0	1	3	0	1	0	0
5	2	2	3	1	0	1	992	1	3	0	0	0	0	0	1	3	0	0	0	0
7	2	2	0	0	2	1	991	1	1	1	2	0	3	0	1	3	0	0	0	0
1	2	1	0	0	3	2	991	1	3	1	3	2	3	0	2	3	0	1	0	0
1	2	1	0	0	0	2	993	1	3	1	3	2	3	0	3	0	0	1	0	0
1	2	2	0	0	2	5	991	1	3	1	2	2	3	0	1	3	0	0	0	0
5	2	2	4	1	0	1	992	1	1	0	0	0	3	0	1	3	0	0	0	0
3	2	2	3	1	2	1	991	1	3	1	2	0	3	1	1	3	0	0	0	0
5	2	2	3	1	0	1	991	1	1	0	0	0	0	0	2	3	0	1	0	0
5	2	2	4	1	2	1	991	1	1	1	1	0	3	0	3	3	0	1	0	0
5	2	1	3	1	3	5	991	1	3	1	3	1	2	0	3	3	0	1	0	0
5	2	2	3	1	1	1	991	1	3	1	1	0	3	0	3	3	0	0	0	0
3	5	2	3	1	2	1	991	1	1	1	2	2	2	0	3	3	1	1	0	0
1	5	2	0	0	2	3	992	1	3	1	0	0	0	0	1	3	0	0	0	0
3	5	2	3	1	2	3	992	1	1	1	0	0	2	0	1	3	1	0	0	0
1	5	2	0	0	2	1	991	1	3	1	3	2	1	0	2	3	1	0	0	0
5	5	2	4	1	2	5	993	1	1	1	3	3	2	0	1	3	0	0	0	0
1	5	1	0	0	3	1	993	1	3	1	3	3	2	0	2	3	1	0	0	0
7	5	2	0	0	2	3	992	1	4	1	0	2	1	0	2	3	0	0	0	0
1	5	1	0	0	2	3	992	1	4	1	2	0	3	0	3	3	1	1	0	0
5	5	2	4	1	3	1	991	1	4	1	3	1	3	1	3	3	0	0	0	0
5	5	2	4	1	2	3	991	1	1	1	3	3	3	0	3	3	1	0	0	0
1	5	2	0	0	3	1	993	1	3	1	3	3	2	0	1	3	1	1	0	0
1	5	1	2	1	0	1	991	1	4	0	0	2	3	1	2	3	1	0	0	0
1	5	1	0	0	2	1	991	1	3	1	3	3	3	0	2	3	0	0	0	0
3	5	2	0	0	2	3	992	1	3	1	0	2	0	0	1	3	1	0	0	0
1	5	1	0	0	3	1	991	1	3	1	3	2	3	0	3	3	1	0	0	0
3	5	2	3	1	2	1	991	1	1	1	1	1	1	0	1	3	0	0	0	0
7	5	2	0	0	1	3	992	1	1	1	2	3	1	0	1	3	0	0	0	0
7	5	2	5	1	2	5	991	1	1	1	0	0	0	0	1	3	1	1	1	0
5	5	2	4	1	2	2	991	1	1	1	2	3	2	0	2	3	1	1	0	0
7	5	2	5	1	1	3	992	1	1	1	1	3	1	0	1	3	0	0	0	0
3	5	2	0	0	2	3	992	1	4	1	2	0	2	0	2	3	1	0	0	0
1	5	2	0	0	2	3	992	1	3	1	1	1	1	0	1	0	0	0	1	0
1	5	2	2	1	2	3	992	1	4	1	0	0	2	0	2	3	1	0	0	0
1	5	2	0	0	2	3	992	1	3	1	1	1	3	0	3	3	0	0	1	0
3	5	2	0	0	2	3	992	1	3	1	1	1	1	0	2	3	1	0	1	0
1	5	2	0	0	2	3	992	1	3	1	3	0	3	0	2	3	0	1	1	0
5	5	2	4	1	2	3	992	1	1	1	2	1	3	1	1	3	0	2	0	0
1	5	2	0	0	2	3	992	1	3	1	1	0	3	0	2	3	0	0	0	0
7	5	2	4	1	0	3	992	1	1	0	0	1	1	0	3	3	0	0	1	0
5	5	2	3	1	2	3	992	1	1	1	3	3	3	0	3	3	1	1	1	0
3	5	2	0	0	3	3	992	1	3	1	2	0	3	0	3	3	1	0	0	0
7	5	2	3	2	0	3	992	1	1	0	0	0	3	0	1	3	0	0	1	0
3	5	2	4	1	0	3	992	1	1	0	0	1	2	0	1	3	1	0	0	0
3	5	2	3	1	3	5	998	1	3	1	3	1	2	0	3	3	1	0	0	0
7	5	1	5	1	2	3	992	1	1	1	3	0	3	0	3	3	0	0	0	0
5	5	1	3	1	2	3	992	1	1	1	3	0	3	0	3	3	1	1	1	0
3	5	2	0	0	2	3	992	1	3	1	0	0	3	0	3	3	1	0	1	0
5	5	1	4	1	2	3	992	1	1	1	2	0	3	0	3	3	0	0	1	0
3	5	2	2	1	2	3	992	1	4	1	2	0	2	0	2	3	1	0	1	0
5	5	2	3	1	2	3	992	1	1	1	1	0	3	0	2	3	1	0	1	0
5	5	1	4	1	2	3	992	1	1	1	1	2	3	0	3	3	0	0	0	0
5	5	1	4	1	2	3	992	1	1	1	3	0	3	0	3	3	0	0	0	0
5	5	2	4	1	1	3	992	1	1	1	1	0	2	0	1	3	1	0	0	0
1	5	2	0	0	2	3	992	1	3	1	1	0	3	0	2	3	0	0	0	0
5	5	1	0	0	2	3	992	1	3	1	3	0	3	0	3	3	1	0	1	0
1	5	1	0	0	2	3	992	1	3	1	2	0	2	0	3	3	0	1	0	0
5	5	1	2	1	2	3	992	2	3	1	3	2	3	1	3	3	1	0	1	0
1	5	1	0	0	2	3	992	1	3	1	3	0	3	0	3	3	1	1	0	0
1	5	2	0	0	2	3	992	1	3	1	1	3	3	0	2	3	0	0	0	0
3	5	1	0	0	2	3	992	1	3	1	3	0	0	0	3	3	1	0	0	0
7	5	2	3	1	0	3	992	1	1	1	0	2	2	0	1	3	0	0	0	0
1	5	2	0	0	1	3	992	1	4	0	0	0	1	1	1	3	0	1	0	0
1	5	2	0	0	2	3	992	1	3	1	0	0	2	0	2	3	0	0	0	0
5	5	2	3	1	2	3	992	1	1	1	0	0	0	0	1	3	0	1	0	0
3	5	2	3	1	2	3	992	2	3	1	0	0	0	0	3	3	0	0	0	0
7	5	1	4	1	2	3	992	1	1	1	0	0	3	1	3	3	1	0	0	0
3	5	2	2	1	2	3	992	1	1	1	0	0	2	0	2	3	0	0	0	0
3	5	2	3	1	2	3	992	1	3	1	1	0	2	0	3	3	1	0	0	0
7	5	2	5	1	0	3	992	1	1	0	0	0	0	0	2	3	0	0	0	0
3	5	2	0	0	2	3	992	1	3	1	2	2	3	1	3	3	0	0	0	0
3	5	2	0	0	3	3	992	1	3	1	2	1	1	1	3	3	1	0	0	0
3	5	1	0	0	2	1	991	1	3	1	0	0	2	0	3	3	0	1	0	0
5	5	1	3	1	2	1	991	1	1	1	3	2	3	1	3	3	0	0	1	0
7	4	1	4	1	2	1	991	1	1	1	3	0	3	0	3	3	0	0	0	0
1	4	1	0	0	3	1	993	2	3	1	3	0	3	0	3	3	0	0	1	0
3	4	2	0	0	2	1	991	1	3	1	2	0	3	0	1	3	0	1	1	0
1	4	2	0	0	3	1	991	1	3	1	3	0	3	0	1	3	0	1	1	0
7	4	2	4	1	2	1	991	1	1	1	0	3	3	0	1	3	0	1	1	0
7	4	2	5	1	2	1	991	1	1	1	3	2	3	0	2	3	0	1	1	0
5	4	2	4	1	1	1	991	1	3	1	0	0	3	0	1	3	0	0	0	0
5	4	2	4	1	2	1	991	1	1	1	0	0	1	0	1	3	0	0	0	0
7	4	1	4	1	2	1	991	1	1	1	2	0	3	0	3	3	0	1	0	0
1	4	1	0	0	2	1	998	1	3	1	2	2	2	0	3	3	0	0	1	0
3	4	2	3	1	2	1	991	1	3	1	0	0	3	0	2	3	1	0	0	0
1	4	1	0	0	3	1	991	1	3	1	0	0	2	0	1	3	0	0	0	0
3	4	2	2	1	2	3	991	1	1	1	0	0	0	0	1	3	0	0	1	0
3	4	2	3	1	2	1	991	1	1	1	0	0	1	0	1	3	0	0	0	0
3	4	2	3	1	2	1	991	1	1	1	0	0	0	0	1	3	0	0	1	0
3	4	2	3	1	2	1	992	1	3	1	1	0	3	0	2	3	1	0	0	0
5	4	2	4	1	0	1	992	1	1	0	0	0	1	0	1	3	0	1	1	0
3	4	2	2	1	2	1	992	1	3	1	2	0	3	1	2	3	0	0	1	0
3	4	2	3	1	0	1	991	1	3	0	0	0	1	0	2	3	0	0	1	0
5	4	2	3	1	2	1	991	1	1	1	2	0	2	0	1	3	0	0	1	0
3	4	1	0	0	2	1	993	1	3	1	3	0	3	0	2	3	1	1	0	0
1	4	2	0	0	2	1	991	1	3	1	0	0	0	0	1	3	0	98	0	0
1	4	2	0	0	3	1	991	1	3	1	3	0	3	0	1	3	0	0	0	0
5	4	2	3	1	1	1	991	1	1	1	0	0	2	1	1	3	0	0	1	0
7	4	2	5	1	1	1	991	1	1	1	0	0	0	0	1	3	0	0	1	0
7	4	2	4	1	0	1	992	1	1	0	0	0	0	0	1	3	0	0	1	0
5	4	1	3	1	2	1	991	1	1	1	3	2	3	0	3	3	0	1	1	0
3	4	2	2	1	3	1	991	1	1	1	2	0	3	0	2	3	0	0	1	0
5	4	2	4	1	2	1	991	1	1	1	0	0	0	0	1	3	0	1	1	0
3	4	2	3	1	1	1	992	1	1	1	1	2	2	0	1	3	0	0	1	0
7	4	2	4	1	3	1	991	1	1	1	3	0	3	0	2	3	0	0	0	0
3	4	1	2	1	2	1	991	1	1	1	3	0	3	0	3	3	0	0	1	0
1	4	2	0	0	3	1	992	1	3	1	1	0	0	1	1	3	0	0	1	0
7	4	1	4	1	2	2	993	1	1	1	2	0	3	0	2	3	1	1	0	0
7	4	2	4	1	0	1	991	1	1	0	0	0	1	0	1	3	0	0	1	0
3	4	2	0	0	2	1	991	1	1	1	2	0	3	0	1	3	1	0	1	0
3	4	2	3	1	0	1	992	1	1	0	0	0	0	0	1	3	0	1	1	0
3	1	1	0	0	2	1	991	1	3	1	3	3	3	0	3	3	0	0	1	0
5	1	2	4	1	2	1	991	1	1	1	3	3	3	0	3	3	0	1	0	0
7	1	1	4	1	3	1	991	1	1	1	3	3	3	0	3	3	0	0	0	0
3	1	1	0	0	2	1	991	1	3	1	3	0	3	0	3	3	0	1	1	0
3	1	1	2	1	3	1	991	1	3	1	3	1	3	0	3	3	0	1	1	0
1	1	2	0	0	2	1	991	1	3	1	2	3	3	1	1	3	0	1	0	0
5	5	2	3	1	2	4	991	2	4	1	3	0	3	0	3	3	0	0	0	0
5	5	2	0	0	1	1	991	1	3	1	2	1	2	0	2	3	0	0	0	0
3	5	2	3	1	2	4	991	1	3	1	2	0	3	0	3	3	0	1	0	0
7	5	2	5	1	0	4	991	1	1	0	0	0	3	0	3	3	0	1	0	0
3	5	2	0	0	2	4	991	1	3	1	2	0	3	0	2	3	0	1	0	0
3	5	1	2	1	1	1	991	1	3	1	0	0	3	0	3	3	0	1	1	0
1	5	1	0	0	1	1	991	1	3	1	0	0	3	0	3	3	1	1	0	0
1	5	2	2	1	2	4	991	1	1	1	0	0	3	0	3	3	0	0	0	0
1	5	2	2	1	2	4	991	1	1	1	2	0	3	0	3	3	0	0	0	0
7	5	2	4	1	2	1	991	1	1	1	3	0	3	0	3	3	0	1	0	0
7	5	2	5	1	2	4	991	1	1	1	1	0	3	0	3	3	0	0	0	0
1	5	1	2	1	2	1	991	1	3	1	2	0	3	0	3	3	0	0	0	0
3	5	2	0	0	1	1	991	1	3	1	0	0	3	0	3	3	0	0	0	0
7	5	2	5	1	0	4	991	1	1	0	0	0	2	0	3	3	0	1	1	0
5	5	1	2	1	2	1	991	1	3	1	2	3	3	0	3	3	0	0	0	0
5	5	2	3	1	2	4	991	1	3	1	2	0	3	0	3	3	0	1	0	0
1	5	2	0	0	2	4	991	1	3	1	0	1	1	0	3	3	0	0	1	0
3	5	2	3	1	2	4	991	1	3	1	1	0	3	0	3	3	1	1	0	0
3	5	2	0	0	1	4	991	1	1	0	0	0	1	0	2	3	0	1	0	0
7	5	1	0	0	3	4	991	1	1	1	3	0	3	0	3	3	0	0	0	0
3	5	2	0	0	2	1	991	1	4	1	2	0	2	0	3	3	0	0	0	0
7	5	1	0	0	2	4	991	1	1	1	3	0	2	1	3	3	0	0	1	0
1	5	2	0	0	2	4	991	1	3	1	0	0	3	0	3	3	0	0	1	0
7	5	2	4	1	2	4	991	1	1	1	1	0	3	0	3	3	0	1	1	0
5	5	2	4	1	2	4	991	1	3	1	3	0	3	0	3	3	0	1	0	0
1	5	1	0	0	3	1	991	1	3	1	3	0	3	0	3	3	0	0	1	0
1	5	2	0	0	2	1	991	1	3	1	0	0	3	0	2	3	0	1	0	0
3	5	2	3	1	3	1	991	1	1	1	3	0	3	1	3	3	0	0	0	0
3	5	2	2	1	2	2	991	1	3	1	3	0	3	0	3	3	0	1	0	0
1	5	2	0	0	2	1	991	1	3	1	2	0	3	0	1	3	0	1	0	0
1	5	2	0	0	2	1	991	1	3	1	3	2	2	0	1	3	0	1	0	0
5	5	2	3	1	0	1	991	2	3	0	0	0	0	0	1	3	0	0	0	0
5	5	1	3	1	1	1	991	1	1	1	0	2	0	0	1	3	0	0	0	0
1	5	2	0	0	2	1	991	1	3	1	0	0	1	0	1	3	0	0	0	0
1	5	2	2	1	2	1	991	1	3	1	0	0	0	1	1	3	0	0	0	0
7	5	1	4	1	1	1	991	1	1	1	2	0	3	0	3	3	1	1	0	0
3	5	1	0	0	2	1	991	1	3	1	2	0	2	0	2	3	0	0	0	0
5	5	2	4	1	0	1	991	1	1	0	0	0	0	1	1	0	0	0	0	0
1	5	2	0	0	2	1	991	1	3	1	2	0	2	0	3	3	0	0	0	0
5	5	2	3	1	1	1	991	1	1	1	0	0	0	0	2	3	0	0	0	0
7	5	1	5	1	0	1	991	1	1	0	0	0	3	0	3	3	0	1	0	0
1	5	2	0	0	2	1	991	1	3	1	0	0	3	0	1	3	0	1	0	0
1	5	1	0	0	3	1	991	1	3	1	3	3	3	0	3	3	0	0	1	0
5	5	2	4	1	0	1	992	1	1	0	0	0	0	0	1	3	0	0	0	0
1	5	1	0	0	2	1	991	1	4	1	3	0	1	1	3	3	0	0	0	0
1	5	2	0	0	2	1	991	1	3	1	0	0	0	0	1	3	0	3	0	0
5	5	2	4	1	0	1	991	1	1	0	0	0	0	0	1	3	0	1	0	0
1	5	2	0	0	2	1	991	2	4	1	2	2	3	0	2	3	0	1	0	0
3	5	1	0	0	2	1	991	1	3	1	1	0	2	0	3	3	0	0	0	0
5	5	1	4	1	3	1	992	1	1	1	3	0	3	1	3	3	0	0	0	0
5	5	2	4	1	0	1	991	1	1	0	0	0	1	0	1	3	0	1	0	0
7	5	1	5	1	2	1	991	1	1	1	2	0	3	0	3	3	0	0	0	0
1	5	2	0	0	2	1	992	1	3	1	1	0	2	0	1	3	0	0	0	0
1	5	2	0	0	2	1	991	1	4	1	3	0	3	0	3	3	0	0	0	0
3	5	2	3	1	2	1	991	1	1	1	1	0	1	1	1	3	0	1	0	0
1	5	2	0	0	2	1	991	2	3	1	2	0	3	0	3	3	0	1	0	0
1	5	2	0	0	2	1	991	1	3	1	1	0	3	0	1	3	0	1	1	0
1	5	2	0	0	2	1	991	1	4	1	0	0	3	0	3	3	0	0	0	0
1	5	1	0	0	2	2	991	1	3	1	2	0	2	0	3	3	0	0	0	0
3	5	2	2	1	0	1	991	1	3	1	0	1	0	0	1	3	0	0	0	0
1	5	1	0	0	2	1	991	1	3	1	2	2	2	0	3	3	0	0	0	0
5	5	2	4	1	2	1	991	1	1	1	2	0	2	0	1	3	0	0	0	0
3	5	2	3	1	0	1	991	1	1	0	0	0	0	0	1	3	0	0	0	0
1	5	2	2	1	3	1	991	1	1	1	3	0	3	0	3	3	0	0	0	0
1	5	2	0	0	2	1	991	2	4	1	2	0	2	0	1	3	0	0	0	0
3	5	2	2	1	3	1	991	1	3	1	3	1	3	1	3	3	0	0	0	0
1	5	2	2	1	3	1	992	1	1	1	3	0	1	0	1	3	0	0	0	0
1	5	1	2	1	2	1	991	1	1	1	1	0	2	0	2	3	0	1	0	0
7	5	2	5	1	2	2	991	2	1	1	0	0	1	0	1	3	0	0	0	0
7	5	2	4	1	0	1	991	1	1	0	0	0	0	0	1	3	0	0	0	0
5	5	2	4	1	1	1	991	1	1	1	1	1	0	0	1	3	0	0	0	0
1	5	2	2	1	2	1	991	1	4	1	3	3	3	0	2	3	0	1	1	0
1	5	1	0	0	2	1	991	1	4	1	3	0	3	0	3	3	0	0	0	0
1	5	2	0	0	2	1	992	1	3	1	2	0	0	0	1	3	0	0	0	0
1	5	2	0	0	1	1	992	1	3	0	0	0	1	0	1	3	0	0	0	0
1	5	2	2	1	2	1	992	1	3	1	3	0	3	0	2	3	0	0	0	0
5	5	2	3	1	2	1	991	1	3	1	0	1	3	0	2	3	0	1	0	0
5	5	2	3	1	2	1	991	1	1	1	3	0	1	0	3	3	0	0	0	0
7	5	2	5	1	1	4	991	1	1	0	0	0	2	0	3	3	0	1	0	0
1	5	2	0	0	2	1	992	1	3	1	2	0	3	0	1	3	0	1	0	0
5	5	2	4	1	2	5	991	1	1	1	2	0	3	0	3	3	0	0	1	0
3	5	1	2	1	3	3	991	1	3	1	3	2	3	0	3	3	1	0	0	0
5	5	2	0	0	1	5	991	1	3	1	0	0	0	0	2	3	0	0	1	0
7	5	1	4	1	2	1	993	1	1	1	3	2	3	0	3	3	0	0	0	0
7	5	2	0	0	2	5	992	1	1	1	0	0	3	0	2	3	0	0	0	0
3	5	1	0	0	2	1	991	1	1	1	3	0	3	0	3	3	0	0	0	0
7	5	2	0	0	2	1	991	1	1	1	2	0	3	0	3	3	0	0	0	0
3	1	1	0	0	2	1	991	1	3	1	3	0	3	0	2	3	0	1	0	0
5	1	2	3	1	2	1	991	1	1	1	0	0	3	0	3	3	0	1	1	0
1	1	2	0	0	2	1	991	1	3	1	3	2	3	1	1	3	0	0	0	0
1	1	2	0	0	3	1	991	1	3	1	3	0	3	1	3	3	0	1	0	0
1	1	1	0	0	2	1	991	1	4	1	3	3	3	0	3	3	0	0	0	0
1	1	2	0	0	3	1	991	1	3	1	3	2	3	1	2	3	0	1	0	0
5	1	2	3	1	1	1	991	1	1	0	0	0	3	1	2	3	1	1	0	0
1	1	1	2	1	2	1	991	1	1	1	3	3	3	1	3	3	0	1	0	0
7	1	1	5	1	2	1	991	1	1	1	3	0	3	0	3	3	1	1	1	0
1	1	2	0	0	3	1	991	1	3	1	2	0	3	1	2	3	0	1	1	0
5	1	2	3	1	2	1	991	1	1	1	2	2	3	1	3	3	0	0	0	0
3	1	1	3	1	3	1	991	1	1	1	3	0	3	0	3	3	0	1	1	0
3	1	2	0	0	2	1	991	1	3	1	3	2	3	0	1	3	0	1	1	0
1	1	2	0	0	2	1	991	1	4	1	3	0	3	1	3	3	0	0	0	0
5	1	2	4	1	2	3	991	1	1	1	1	0	3	1	1	3	0	0	0	0
3	1	2	2	1	2	1	991	1	3	1	3	0	3	0	2	3	0	1	0	0
5	1	1	4	1	0	2	991	1	1	0	0	2	3	0	3	3	0	1	0	0
1	1	2	0	0	2	1	991	1	3	1	0	0	3	0	2	3	0	1	0	0
5	1	2	3	1	2	1	991	1	1	1	0	0	3	0	3	3	0	0	0	0
7	1	2	5	1	0	1	991	1	1	0	0	3	3	1	3	3	0	0	1	0
3	1	1	0	0	0	1	991	1	3	0	0	0	3	0	2	0	0	1	1	0
7	1	2	5	1	1	3	991	1	4	1	1	1	3	0	2	3	0	1	1	0
1	1	2	0	0	2	1	991	1	3	1	0	0	3	0	1	3	0	1	0	0
3	1	1	3	1	2	1	991	1	1	1	2	0	3	0	3	3	0	1	0	0
1	1	2	0	0	0	1	991	1	3	0	0	0	0	0	2	3	0	98	0	0
5	1	1	2	1	2	3	992	1	4	1	3	3	3	0	2	3	0	2	0	0
5	1	2	0	0	0	1	991	1	4	0	0	0	3	1	1	3	0	1	0	0
1	1	2	0	0	2	1	991	1	3	1	3	0	3	0	1	3	0	1	0	0
5	1	2	4	1	3	1	991	1	3	1	3	1	3	0	3	3	0	1	1	0
3	1	2	0	0	2	1	991	1	3	1	3	3	3	1	1	3	0	0	1	0
1	1	2	0	0	2	1	991	1	3	1	1	1	2	1	3	3	0	0	0	0
1	1	2	0	0	3	1	991	1	3	1	3	2	3	1	3	3	0	1	0	0
1	1	2	0	0	2	2	991	1	3	1	1	0	3	0	2	3	0	1	1	0
1	1	1	0	0	3	1	991	1	3	1	3	3	3	0	3	3	0	0	0	0
5	1	2	4	1	1	1	991	1	4	1	3	3	3	1	2	3	0	1	1	0
7	1	2	5	1	0	1	991	1	1	0	0	0	3	0	2	3	0	1	1	0
3	1	1	2	1	2	2	991	1	1	1	3	3	3	1	3	3	0	1	1	0
7	1	1	3	1	1	1	991	1	3	1	3	2	3	0	3	3	1	1	0	0
5	1	1	3	1	3	1	991	1	1	1	3	3	3	0	3	3	0	1	0	0
1	1	2	0	0	2	1	991	1	3	1	1	1	3	1	2	3	0	1	0	0
1	1	1	0	0	2	1	991	1	3	1	3	0	3	0	3	3	0	1	0	0
1	1	2	0	0	3	1	991	1	3	1	3	0	3	0	3	3	0	0	0	0
1	1	2	0	0	2	1	991	1	4	1	3	2	3	0	3	3	0	1	1	0
3	1	1	3	1	2	1	991	1	1	1	3	3	3	0	3	3	0	0	1	0
3	1	1	3	1	2	2	991	2	3	1	2	3	3	0	3	3	0	0	1	0
3	1	1	3	1	2	1	991	1	1	1	2	0	3	0	3	3	1	0	1	0
3	1	2	0	0	2	1	991	1	4	1	2	0	3	0	3	3	1	1	0	0
1	1	2	0	0	2	1	991	1	3	1	3	3	3	1	1	3	1	0	0	0
3	1	2	2	1	2	1	991	1	3	1	3	3	3	1	2	3	0	1	0	0
3	1	1	3	1	2	1	991	1	1	1	1	2	2	1	3	3	0	0	0	0
1	5	2	0	0	2	1	991	1	3	1	1	0	1	0	1	3	0	0	1	0
7	5	1	4	1	2	1	992	1	1	1	3	0	3	0	3	3	1	0	0	0
3	5	1	3	1	2	1	991	1	3	1	3	0	3	0	3	3	0	0	0	0
3	5	1	2	1	1	2	991	1	1	1	1	0	3	0	2	3	1	1	0	0
3	5	2	3	1	2	1	992	1	1	1	1	0	3	0	2	3	0	0	1	0
3	5	2	4	1	0	2	993	1	1	0	0	0	0	0	1	3	1	0	1	0
7	5	2	4	1	0	1	991	1	1	1	0	0	0	0	1	3	0	1	0	0
1	5	2	0	0	2	1	991	1	3	1	0	0	2	1	1	3	0	0	0	0
1	5	2	2	1	2	1	991	1	1	1	3	3	3	1	1	3	0	1	0	0
7	5	2	5	1	2	1	991	1	1	1	0	0	1	0	3	3	0	3	0	0
3	5	2	3	1	0	1	991	1	1	0	0	0	0	0	1	3	0	0	0	0
1	5	2	0	0	2	1	991	1	3	1	2	0	0	0	1	3	0	3	0	0
1	5	2	0	0	2	1	991	2	3	1	3	0	3	1	3	3	0	0	1	0
3	5	1	3	1	0	1	991	1	1	0	0	0	0	0	1	3	0	0	0	0
7	5	2	4	1	2	1	991	1	1	1	1	0	1	0	1	3	0	1	0	0
3	5	1	2	1	3	1	991	1	3	1	2	0	3	0	3	3	0	0	0	0
5	5	2	4	1	2	1	991	1	3	1	0	0	0	0	1	3	0	0	0	0
3	5	2	2	1	2	2	991	1	3	1	3	1	3	1	2	3	0	1	0	0
1	5	2	0	0	3	1	991	2	4	1	3	2	3	1	2	3	0	1	0	0
3	5	1	2	1	2	2	991	1	3	1	1	0	3	1	3	3	0	0	0	0
5	5	1	3	1	3	1	991	2	3	1	3	0	3	0	3	3	0	0	0	0
1	5	1	0	0	3	1	991	1	3	1	2	0	3	0	3	3	0	0	0	0
1	5	2	0	0	2	1	991	1	3	1	1	0	3	1	1	3	1	1	0	0
5	5	1	0	0	2	2	991	1	4	1	3	1	1	0	3	3	0	0	0	0
3	5	2	3	1	2	1	991	1	1	1	2	0	3	1	2	3	1	1	0	0
3	5	2	3	1	0	2	991	1	1	1	0	0	1	0	2	3	0	0	0	0
1	5	1	2	1	2	1	991	1	3	1	2	2	0	0	2	3	0	0	0	0
7	5	2	5	2	3	2	991	1	1	1	3	0	3	0	3	3	0	0	1	0
1	5	2	2	1	3	1	991	1	3	1	2	0	2	0	1	3	0	0	0	0
1	5	2	0	0	1	2	991	1	3	1	1	1	3	0	3	3	0	0	0	0
1	5	2	0	0	2	1	991	2	3	1	3	0	1	0	1	3	0	1	0	0
1	5	1	0	0	1	2	991	1	3	0	0	0	0	1	1	3	0	1	0	0
3	5	1	0	0	2	2	991	1	1	1	2	0	1	0	3	3	0	0	0	0
5	5	1	3	1	2	1	991	1	1	1	1	1	1	1	3	3	0	1	0	0
5	5	1	4	1	2	5	991	1	3	1	3	0	3	0	3	3	0	0	0	0
1	5	2	0	0	3	1	991	1	3	1	2	1	2	0	1	3	0	0	0	0
5	5	1	4	1	0	1	991	1	1	0	0	0	1	1	1	3	0	1	0	0
3	5	2	3	1	0	1	991	1	1	0	0	0	1	0	1	3	0	1	0	0
7	5	1	3	1	0	2	991	1	4	1	0	2	3	1	3	3	1	0	0	0
1	5	2	0	0	2	1	991	1	3	1	2	0	2	0	1	3	0	1	0	0
5	5	2	4	1	3	1	991	1	3	1	2	0	2	0	2	3	0	0	0	0
7	5	1	5	1	2	1	991	1	1	1	2	0	3	0	3	3	1	0	0	0
3	5	2	2	1	3	1	991	1	3	1	3	0	2	1	2	3	0	0	0	0
3	5	2	0	0	3	1	991	2	3	1	3	0	3	0	3	3	0	1	0	0
1	5	2	0	0	2	1	991	1	3	1	3	1	1	1	1	3	0	0	0	0
1	5	2	2	1	2	1	991	1	3	1	1	0	3	0	3	3	0	0	0	0
3	5	2	3	1	0	1	991	1	1	0	0	0	3	0	1	3	0	1	0	0
1	5	2	0	0	2	2	991	1	3	1	0	0	2	0	2	3	0	1	0	0
3	5	2	3	1	1	1	991	1	3	0	0	0	0	0	1	3	0	0	0	0
5	5	2	3	1	2	1	991	1	3	1	1	0	0	0	1	3	0	0	0	0
1	5	1	0	0	1	1	991	1	3	1	0	0	3	0	2	3	0	0	0	0
5	5	2	4	1	2	1	991	1	1	1	1	1	3	0	1	3	0	0	0	0
3	5	2	3	1	2	1	991	1	3	1	2	0	1	0	1	3	0	0	0	0
1	5	2	0	0	1	1	991	1	3	0	0	0	1	1	1	3	0	3	0	0
1	5	1	0	0	2	1	991	1	3	1	0	0	1	0	1	3	0	0	0	0
5	5	1	4	1	0	2	991	1	1	1	2	0	0	0	3	3	0	1	0	0
3	5	2	2	1	2	1	991	1	1	1	1	0	3	0	2	3	0	0	0	0
7	5	1	5	1	2	1	991	1	1	1	2	3	3	0	3	3	0	0	0	0
7	5	2	0	0	2	1	991	1	3	1	1	0	1	0	1	3	0	1	0	0
5	5	1	4	1	3	1	991	1	1	1	3	0	3	1	3	3	0	0	0	0
3	5	1	2	1	2	1	993	1	1	1	3	0	3	0	3	3	0	0	0	0
3	5	1	2	1	3	1	991	1	1	1	3	2	3	0	3	3	0	0	0	0
1	5	1	0	0	2	1	991	1	1	1	2	0	1	0	1	3	0	0	0	0
1	5	2	0	0	1	1	991	1	3	1	1	0	2	0	3	3	0	0	0	0
1	5	2	0	0	2	1	991	2	4	1	3	3	3	1	3	3	0	0	0	0
1	5	2	0	0	2	1	991	1	3	1	2	0	0	0	1	3	0	0	0	0
1	5	2	0	0	2	1	991	1	3	1	1	0	0	0	2	3	0	1	0	0
7	5	2	5	1	3	1	991	1	3	1	3	3	3	0	3	3	0	0	1	0
1	5	2	0	0	2	1	991	1	3	1	3	0	3	0	2	3	0	1	0	0
3	5	2	3	1	1	1	991	1	1	1	3	1	0	0	1	3	0	1	0	0
1	5	2	0	0	2	1	991	1	3	1	1	0	2	1	1	3	0	0	0	0
7	5	2	4	1	0	1	991	1	1	0	0	0	1	0	1	3	0	0	0	0
1	5	2	2	1	3	1	991	1	1	1	2	0	2	0	1	3	0	1	0	0
3	5	1	3	1	3	1	991	1	3	1	3	0	3	0	1	3	0	1	0	0
5	5	1	3	1	2	1	991	1	1	1	3	0	3	1	3	3	0	1	0	0
1	5	1	2	1	2	1	991	1	3	1	0	0	0	0	1	3	0	0	0	0
1	5	2	0	0	2	1	991	1	1	1	2	0	3	0	3	3	0	1	0	0
3	5	2	3	1	2	1	991	1	3	1	2	0	3	0	2	3	0	0	0	0
5	5	1	4	1	2	2	991	2	3	1	3	1	3	0	3	3	0	0	0	0
5	5	2	4	1	2	1	991	1	3	1	1	0	3	0	3	3	0	0	0	0
7	5	1	5	1	0	2	991	1	1	0	0	2	2	0	3	3	1	1	0	0
3	5	2	3	1	0	1	991	1	1	0	0	0	0	0	1	3	0	0	0	0
1	5	2	0	0	0	1	991	1	3	1	0	0	0	1	1	3	0	1	0	0
1	5	2	0	0	2	1	991	1	3	1	0	0	3	0	2	3	0	0	0	0
5	5	2	0	0	0	1	991	1	1	0	0	0	0	0	1	3	0	0	0	0
1	5	2	0	0	2	1	991	1	3	1	1	1	1	0	1	3	0	1	0	0
1	5	2	0	0	2	1	991	1	3	1	2	2	3	0	1	3	0	0	0	0
5	5	1	4	1	1	1	991	1	1	1	2	0	1	0	3	3	1	1	0	0
1	5	2	0	0	3	1	991	1	3	1	3	0	3	0	2	3	0	1	0	0
3	5	2	3	1	1	1	991	3	3	1	3	1	2	1	1	3	0	1	0	0
7	5	2	5	1	0	1	991	1	1	0	0	0	0	0	1	3	0	1	0	0
1	5	2	0	0	1	2	991	2	3	1	3	0	3	1	3	3	0	0	0	0
5	5	1	4	1	0	2	991	1	1	0	0	2	2	0	1	3	0	0	0	0
1	5	2	2	1	0	1	991	1	3	0	0	1	0	1	1	3	0	1	0	0
7	5	2	5	1	0	1	991	1	1	0	0	0	0	0	1	3	0	0	0	0
1	5	1	2	1	2	1	991	1	1	1	3	1	3	0	2	3	0	0	0	0
1	5	2	0	0	2	1	991	1	3	1	1	0	2	0	3	3	0	1	0	0
3	5	2	3	1	2	1	991	1	1	1	1	0	3	0	1	3	0	0	0	0
7	5	2	5	1	2	1	991	1	1	1	3	1	2	0	3	3	0	0	0	0
1	5	1	0	0	1	5	991	1	3	1	0	0	3	0	2	3	0	0	0	0
7	5	1	5	1	0	1	991	1	1	0	0	0	3	0	3	3	1	2	0	0
1	5	1	0	0	0	1	991	1	3	1	2	0	2	1	1	3	0	0	0	0
7	5	2	4	1	0	1	991	1	1	0	0	0	0	0	1	0	0	0	0	0
3	5	2	2	1	2	2	991	1	1	1	3	0	1	0	2	3	0	0	0	0
1	5	2	0	0	3	1	991	1	3	1	2	0	2	0	1	3	0	0	0	0
5	5	2	4	1	3	1	991	2	3	1	1	0	0	0	1	3	0	1	0	0
3	5	1	3	1	1	1	991	1	1	0	0	0	1	0	1	3	0	0	0	0
1	5	1	0	0	1	1	991	1	3	0	0	2	3	0	3	3	1	0	0	0
3	5	2	3	1	0	1	991	2	4	0	0	0	0	0	1	3	0	0	0	0
7	5	2	0	0	2	1	991	1	3	1	2	0	0	0	1	3	0	0	0	0
1	5	1	0	0	2	2	991	1	3	1	1	2	3	0	3	3	1	0	0	0
3	5	2	2	1	2	1	991	1	1	1	3	0	3	0	2	3	0	0	0	0
1	5	2	0	0	2	1	991	1	3	1	0	0	2	0	1	3	0	0	0	0
3	5	2	3	1	2	1	991	2	3	1	1	1	3	0	3	3	0	0	0	0
3	5	2	2	1	2	1	991	2	3	1	1	0	0	1	1	3	0	1	0	0
3	5	2	0	0	3	1	991	1	3	1	2	0	1	0	2	3	0	1	0	0
7	5	1	4	1	3	1	991	1	1	1	3	0	3	0	3	3	0	0	0	0
1	5	2	0	0	2	1	991	1	3	1	1	0	0	0	1	3	0	0	0	0
1	5	2	0	0	2	1	991	1	3	1	3	0	0	0	1	3	0	0	0	0
1	5	2	2	1	3	1	991	2	3	1	2	0	3	1	2	3	0	0	0	0
1	5	2	0	0	2	1	991	1	3	1	1	0	1	0	1	3	0	0	0	0
1	5	1	0	0	2	1	991	1	3	1	2	0	0	0	3	0	0	0	1	0
1	5	1	0	0	2	1	991	1	3	1	2	0	3	0	3	3	0	1	0	0
3	5	1	0	0	3	1	991	1	3	1	3	3	3	0	3	3	0	0	0	0
3	5	2	3	1	2	1	991	1	1	1	2	2	2	0	2	3	0	1	0	0
1	5	2	0	0	2	1	991	1	3	1	2	0	3	0	2	3	0	0	0	0
1	5	2	0	0	2	1	992	1	3	1	3	0	3	0	3	3	0	1	0	0
3	5	2	3	1	0	2	991	1	1	0	0	0	1	1	1	3	0	0	0	0
1	5	2	2	1	0	2	991	1	4	0	0	0	2	1	1	3	0	1	0	0
3	5	1	0	0	3	1	991	1	3	1	3	0	3	0	3	3	0	0	0	0
1	5	2	0	0	2	1	991	1	3	1	2	1	3	1	1	3	0	0	0	0
5	5	2	3	1	3	1	991	1	4	1	3	2	3	1	3	3	0	1	1	0
1	5	2	0	0	2	1	991	1	3	1	3	2	3	0	3	3	0	0	0	0
1	5	2	0	0	3	2	991	1	4	1	1	2	3	0	3	3	0	0	0	0
5	5	2	4	1	0	1	992	1	1	0	0	1	3	0	3	3	0	1	0	0
3	5	2	0	0	2	1	991	1	3	1	2	3	2	1	1	3	0	0	0	0
7	5	1	4	1	3	2	991	1	1	1	3	0	3	0	3	3	0	1	0	0
1	5	2	0	0	2	1	991	1	3	1	2	0	3	0	1	3	0	0	0	0
7	5	2	4	1	2	1	991	1	1	1	0	0	0	0	1	3	0	0	0	0
3	5	1	2	1	0	2	991	1	1	0	0	2	2	0	2	3	0	0	0	0
3	4	1	2	1	1	1	991	1	1	0	0	0	0	0	1	3	0	1	1	0
3	4	2	2	1	2	1	991	1	3	1	2	0	3	0	2	3	0	1	0	0
5	4	1	3	1	0	2	991	1	1	0	0	0	3	0	1	3	1	0	1	0
7	4	1	4	1	3	1	993	1	4	1	3	2	3	0	3	3	1	0	1	0
1	4	1	0	0	3	1	991	1	3	1	3	1	2	0	1	3	0	1	1	0
5	4	2	3	1	3	1	991	2	3	1	3	0	3	0	3	3	1	0	0	0
5	4	2	4	1	2	1	992	1	1	1	3	2	3	0	3	3	1	0	1	0
1	4	2	0	0	2	1	991	1	3	1	2	2	2	0	1	0	0	1	0	0
7	4	1	5	1	1	2	991	1	1	0	0	0	0	0	1	3	1	1	0	0
7	4	1	4	1	1	2	998	1	3	1	3	0	2	1	2	3	0	0	1	0
1	4	2	0	0	2	1	991	1	3	1	2	0	2	0	1	3	0	0	0	0
7	4	2	4	1	2	1	991	1	1	1	2	0	3	0	2	3	1	0	1	0
1	4	2	0	0	2	1	992	1	4	1	0	0	2	0	1	3	0	98	1	0
5	4	2	4	1	0	2	993	1	1	0	0	0	3	0	1	3	0	0	0	0
